# Supplementary material for: GATA6 Cooperates with EOMES/SMAD2/3 to Deploy the Gene Regulatory Network Governing Human Definitive Endoderm and Pancreas Formation
Source: Stem Cell Reports. 2019 Jan 8;12(1):57–70. doi: 10.1016/j.stemcr.2018.12.003 (PMC6335596; doi:10.1016/j.stemcr.2018.12.003)
Supplement: Table S1. GATA6 RNA- and ChIP-Sequencing Analyses [file mmc2.xlsx]

## Sheet: RNA-seq Day 3 GATA6 Hom
Genes significantly differentially expressed between H9 and GATA6 Δ4/Δ4 at day 3 in RNA-seq
	baseMean	log2FoldChange	lfcSE	stat	pvalue	padj	T1_9_D3_1	T1_9_D3_2	T1_9_D3_3	T2_17_D3_1	T2_17_D3_2	T2_17_D3_3	gene_names	geneTypes
ENSG00000164736	10307.8	8.99547	0.135242	66.5139	0	0	214.528	208.324	213.702	0.331273	0.395853	0.359666	SOX17	protein_coding
ENSG00000159167	23248.1	8.40692	0.0894636	93.9703	0	0	349.286	325.452	324.058	0.942764	0.973598	0.921829	STC1	protein_coding
ENSG00000104435	1975.36	8.16223	0.197946	41.2347	0	0	50.1074	46.0788	50.9654	0.123175	0.119152	0.154214	STMN2	protein_coding
ENSG00000108950	1801.51	7.91891	0.199193	39.755	0	0	15.2683	14.5135	15.537	0.0416917	0.0560468	0.0403715	FAM20A	protein_coding
ENSG00000138449	1540.74	7.52298	0.186366	40.3667	0	0	18.5279	19.7743	18.6801	0.0746575	0.110877	0.0525771	SLC40A1	protein_coding
ENSG00000144476	2408.7	6.78126	0.141825	47.8141	0	0	59.6313	52.5706	62.924	0.415179	0.65986	0.322634	ACKR3	protein_coding
ENSG00000057657	2815.82	6.77848	0.1312	51.6653	0	0	20.4184	19.7314	19.3038	0.131966	0.213145	0.132256	PRDM1	protein_coding
ENSG00000128567	25914.8	6.7762	0.0542293	124.955	0	0	210.755	200.802	211.175	1.73531	1.9845	1.90102	PODXL	protein_coding
ENSG00000233056	6312.25	6.70085	0.0844534	79.3438	0	0	119.384	116.523	115.926	1.02372	1.23494	0.993304	ERVH48-1	lincRNA
ENSG00000174640	2510.18	6.68716	0.120099	55.6802	0	0	27.6628	25.4676	27.0395	0.220284	0.235025	0.275793	SLCO2A1	protein_coding
ENSG00000175206	2151.47	6.63037	0.171554	38.6489	0	0	83.6658	77.6683	83.331	0.750441	0.650381	0.772414	NPPA	protein_coding
ENSG00000146352	1238.96	6.37898	0.15334	41.6002	0	0	5.98628	5.96594	6.02374	0.0788113	0.0648656	0.0555024	CLVS2	protein_coding
ENSG00000196581	1164.38	6.31847	0.153899	41.056	0	0	5.30845	4.65657	5.25611	0.0651485	0.0453749	0.0679031	AJAP1	protein_coding
ENSG00000197406	9757.35	5.93456	0.10558	56.2094	0	0	247.822	252.298	237.942	4.19847	3.63079	3.90984	DIO3	protein_coding
ENSG00000101825	1107.41	5.88075	0.137028	42.9165	0	0	7.985	6.95488	8.72228	0.125438	0.135241	0.116235	MXRA5	protein_coding
ENSG00000113790	1618.95	5.82186	0.112279	51.8516	0	0	19.4547	19.5687	18.9035	0.281999	0.34167	0.34391	EHHADH	protein_coding
ENSG00000158270	13865.8	5.75724	0.0648261	88.8106	0	0	157.179	154.161	144.231	2.79493	2.85567	2.72091	COLEC12	protein_coding
ENSG00000170542	17439	5.73553	0.0765972	74.8791	0	0	216.068	207.965	205.636	4.1998	3.57395	3.96385	SERPINB9	protein_coding
ENSG00000075673	2143.88	5.65391	0.0982658	57.5369	0	0	27.8031	28.6908	25.6645	0.480316	0.536682	0.558641	ATP12A	protein_coding
ENSG00000133106	1381.03	5.57588	0.114328	48.7711	0	0	16.1643	15.919	16.5874	0.26917	0.349662	0.342136	EPSTI1	protein_coding
ENSG00000196116	3780.44	5.56825	0.077878	71.4997	0	0	52.4859	50.0798	52.0069	0.98776	1.11517	1.09087	TDRD7	protein_coding
ENSG00000178568	3427.43	5.40249	0.124505	43.3918	0	0	16.8194	14.7119	16.5392	0.332625	0.406792	0.342633	ERBB4	protein_coding
ENSG00000249242	2539.38	5.24948	0.0895364	58.6295	0	0	31.1171	29.5551	31.022	0.792537	0.748612	0.837209	TMEM150C	protein_coding
ENSG00000130054	1218.54	5.22431	0.123803	42.1987	0	0	15.5127	16.2065	15.674	0.338331	0.445541	0.402785	FAM155B	protein_coding
ENSG00000091129	782.188	5.21163	0.12621	41.2932	0	0	6.23247	5.69624	5.9943	0.15388	0.141445	0.172279	NRCAM	protein_coding
ENSG00000243709	2320.79	5.07644	0.133024	38.162	0	0	84.8269	72.9739	90.3281	2.4104	2.11864	2.5282	LEFTY1	protein_coding
ENSG00000149557	4229.16	5.01868	0.0705985	71.0876	0	0	35.7219	34.0709	34.1142	1.15978	1.03452	1.02	FEZ1	protein_coding
ENSG00000188643	1913.69	4.84619	0.0937527	51.6912	0	0	59.2433	54.3509	58.9565	2.20452	1.95625	1.79343	S100A16	protein_coding
ENSG00000065675	716.264	4.8146	0.125899	38.2418	0	0	12.3062	11.1589	11.9137	0.421866	0.3718	0.428372	PRKCQ	protein_coding
ENSG00000135549	2296.81	4.76603	0.0993036	47.9946	0	0	27.3035	25.973	25.1819	0.904243	0.979224	0.922045	PKIB	protein_coding
ENSG00000163251	19484.5	4.68975	0.0473167	99.1141	0	0	139.172	145.359	139.895	5.30104	5.66646	5.49123	FZD5	protein_coding
ENSG00000136842	991.319	4.54076	0.10683	42.5047	0	0	12.8709	11.8127	13.2124	0.488213	0.522371	0.570989	TMOD1	protein_coding
ENSG00000111879	2865.65	4.42805	0.0641246	69.0538	0	0	19.0406	18.8819	18.8739	0.892086	0.886086	0.85909	FAM184A	protein_coding
ENSG00000164946	6969.11	4.41416	0.0945544	46.6838	0	0	30.3329	27.9889	29.7178	1.1895	1.64752	1.20578	FREM1	protein_coding
ENSG00000124839	2154.34	4.3953	0.080133	54.85	0	0	20.4852	22.3127	22.6916	0.925937	1.11106	1.00907	RAB17	protein_coding
ENSG00000177519	1742.96	4.32049	0.0898516	48.0847	0	0	60.7215	58.2073	64.4089	2.54922	3.15122	3.25006	RPRM	protein_coding
ENSG00000104413	1169	4.1841	0.0951583	43.9699	0	0	10.1791	10.8337	9.79865	0.570276	0.546745	0.555721	ESRP1	protein_coding
ENSG00000197747	3128.04	4.02116	0.0976437	41.182	0	0	94.7415	91.4233	103.458	5.61475	5.83668	6.10828	S100A10	protein_coding
ENSG00000196781	2044.6	3.96138	0.0745647	53.1268	0	0	20.2028	20.4589	20.5537	1.219	1.46452	1.18331	TLE1	protein_coding
ENSG00000240563	9432.73	3.93375	0.0626894	62.7497	0	0	104.171	94.4015	105.515	6.40823	7.03239	6.41159	L1TD1	protein_coding
ENSG00000102996	8793.23	3.92356	0.0798986	49.1068	0	0	97.7383	94.6245	92.1436	6.0864	6.12529	6.41916	MMP15	protein_coding
ENSG00000121966	5746.65	3.8607	0.0644549	59.8976	0	0	136.376	131.525	138.899	9.38986	9.37927	9.23328	CXCR4	protein_coding
ENSG00000183960	1356.48	3.79313	0.0975015	38.9033	0	0	9.92339	9.69556	11.483	0.762422	0.713584	0.748001	KCNH8	protein_coding
ENSG00000017483	1944.46	3.78045	0.0848211	44.5697	0	0	22.4535	20.2169	22.8928	1.41741	1.74873	1.51999	SLC38A5	protein_coding
ENSG00000111846	899.652	3.6919	0.0906723	40.7169	0	0	4.87717	4.87659	4.68105	0.371407	0.338345	0.404917	GCNT2	protein_coding
ENSG00000106804	1664.61	3.68411	0.0763375	48.2608	0	0	15.492	16.1685	14.5797	1.26179	1.25184	1.07679	C5	protein_coding
ENSG00000101695	1869.53	3.66587	0.0666851	54.9728	0	0	15.0387	15.0083	14.9784	1.07292	1.24393	1.19636	RNF125	protein_coding
ENSG00000110799	3310.83	3.60309	0.0606684	59.3899	0	0	17.1186	17.9521	16.496	1.36263	1.42912	1.4482	VWF	protein_coding
ENSG00000187498	18754.1	3.57069	0.0654212	54.58	0	0	118.114	113.677	108.485	9.23056	10.0872	9.3032	COL4A1	protein_coding
ENSG00000138772	2607.02	3.44697	0.079548	43.3319	0	0	21.7357	21.2983	22.0891	1.97506	2.04233	1.92419	ANXA3	protein_coding
ENSG00000197565	7835.56	3.4165	0.0432754	78.9477	0	0	40.9457	40.5692	40.4293	3.7509	4.02018	3.6864	COL4A6	protein_coding
ENSG00000166387	1459.44	3.37095	0.0877306	38.4239	0	0	7.23297	7.38036	7.28107	0.699174	0.740222	0.658097	PPFIBP2	protein_coding
ENSG00000119888	3040.96	3.36781	0.0544968	61.7984	0	0	50.8203	51.5148	52.6249	4.78676	5.07367	5.15147	EPCAM	protein_coding
ENSG00000141052	3127.84	3.33471	0.0755831	44.1197	0	0	17.6022	17.6681	15.9931	1.50069	1.91014	1.62119	MYOCD	protein_coding
ENSG00000145703	1123.02	3.31084	0.0788058	42.0126	0	0	6.29201	6.09456	5.94042	0.605308	0.60113	0.636546	IQGAP2	protein_coding
ENSG00000125257	1032.93	3.26064	0.0812738	40.1192	0	0	6.89633	6.66092	6.69392	0.757851	0.731684	0.624122	ABCC4	protein_coding
ENSG00000116106	2448.22	3.22233	0.0688824	46.7801	0	0	13.5829	13.3369	12.6027	1.46784	1.47055	1.29893	EPHA4	protein_coding
ENSG00000108018	1787.8	3.16001	0.0639623	49.4042	0	0	8.75426	8.95299	9.05633	1.01548	0.995236	0.993894	SORCS1	protein_coding
ENSG00000113657	17267.5	3.14061	0.0477942	65.7112	0	0	88.662	92.6553	85.9121	9.92272	10.3458	10.1531	DPYSL3	protein_coding
ENSG00000104332	30110.7	3.13757	0.0426292	73.6014	0	0	283.106	271.75	271.704	32.2927	30.7284	31.4639	SFRP1	protein_coding
ENSG00000136383	4331.16	3.135	0.0632009	49.6037	0	0	17.1089	16.3522	17.3626	1.73749	2.15338	1.86664	ALPK3	protein_coding
ENSG00000130294	6217.66	3.13347	0.0541505	57.866	0	0	25.2315	25.2934	24.0985	2.85151	2.70359	2.99013	KIF1A	protein_coding
ENSG00000101445	1880.24	3.08394	0.0753612	40.9221	0	0	12.0479	11.3782	11.2632	1.55067	1.30113	1.27702	PPP1R16B	protein_coding
ENSG00000112902	3260.8	3.08192	0.0604328	50.9975	0	0	12.0863	11.523	11.3805	1.37088	1.34801	1.4284	SEMA5A	protein_coding
ENSG00000102312	2023.53	3.00778	0.069351	43.3703	0	0	36.3973	34.1966	38.7966	4.61503	4.29818	4.74667	PORCN	protein_coding
ENSG00000120875	11267.5	2.99209	0.0559009	53.5249	0	0	74.7125	70.171	74.4848	9.20311	9.28704	9.176	DUSP4	protein_coding
ENSG00000185339	1662.85	2.87802	0.0750712	38.3372	0	0	23.7616	21.8049	23.8419	3.07528	3.19755	3.15747	TCN2	protein_coding
ENSG00000237515	1184.12	2.86446	0.0694147	41.266	0	0	5.01973	5.03274	4.9873	0.652582	0.684704	0.724114	SHISA9	protein_coding
ENSG00000239713	2912.61	2.86093	0.0656019	43.6105	0	0	21.6643	20.6442	20.5902	2.685	3.1538	2.78417	APOBEC3G	protein_coding
ENSG00000145642	1565	2.77564	0.0695253	39.9227	0	0	48.5437	47.4109	49.0988	6.66678	7.77404	6.60346	FAM159B	protein_coding
ENSG00000158813	3626	2.77533	0.05451	50.914	0	0	25.6144	25.0281	25.0388	3.81048	3.57169	3.7504	EDA	protein_coding
ENSG00000057294	1277.71	2.77453	0.068303	40.6209	0	0	7.63415	7.35829	7.34079	1.15666	1.10007	1.02791	PKP2	protein_coding
ENSG00000165895	5194.84	2.74505	0.0533653	51.4389	0	0	31.5028	31.4506	29.8716	4.8369	4.5417	4.56039	ARHGAP42	protein_coding
ENSG00000120833	1600.48	2.73034	0.0646692	42.2201	0	0	9.28375	9.36127	9.33229	1.47417	1.42927	1.33383	SOCS2	protein_coding
ENSG00000132182	1754.16	2.70863	0.0577195	46.9275	0	0	10.7782	10.494	10.4162	1.61594	1.66725	1.58042	NUP210	protein_coding
ENSG00000121578	10537.4	2.69893	0.0606692	44.4859	0	0	60.5891	56.9652	56.8811	8.70491	9.39786	8.82596	B4GALT4	protein_coding
ENSG00000128849	7573.53	2.68658	0.0480074	55.9618	0	0	30.4083	30.6483	28.4451	4.54507	4.71066	4.70665	CGNL1	protein_coding
ENSG00000136574	5910.68	2.68017	0.0556871	48.1292	0	0	60.7043	55.5091	61.1782	8.9566	9.6432	9.16169	GATA4	protein_coding
ENSG00000250361	1720.06	2.66302	0.0668186	39.8544	0	0	39.2928	35.9276	39.0634	5.86257	6.22668	5.96042	GYPB	protein_coding
ENSG00000170381	4591.43	2.60337	0.052959	49.1582	0	0	30.1034	28.595	30.0924	4.61331	5.19618	4.8278	SEMA3E	protein_coding
ENSG00000105939	5996.35	2.54812	0.0484175	52.628	0	0	28.1348	27.3451	26.8368	4.46332	4.88513	4.76881	ZC3HAV1	protein_coding
ENSG00000082212	7843.06	2.53194	0.0490981	51.5689	0	0	36.3678	33.3523	35.2083	6.05931	6.24863	5.93279	ME2	protein_coding
ENSG00000133985	2509.04	2.44914	0.0633328	38.6709	0	0	20.1106	18.8663	18.6941	3.70546	3.53824	3.38194	TTC9	protein_coding
ENSG00000135074	25232.6	2.36332	0.0406479	58.1411	0	0	153.487	145.228	145.154	28.3278	29.0231	29.4621	ADAM19	protein_coding
ENSG00000171345	11252.4	2.36305	0.044	53.7056	0	0	178.794	174.499	186.719	34.3056	37.1074	34.1098	KRT19	protein_coding
ENSG00000072210	3444.83	2.33315	0.0488296	47.7815	0	0	23.2007	22.8357	22.6766	4.69105	4.45607	4.60465	ALDH3A2	protein_coding
ENSG00000110931	6520.65	2.3121	0.0389661	59.3362	0	0	35.4611	35.2531	35.4391	7.03342	7.30901	7.16381	CAMKK2	protein_coding
ENSG00000085871	2195.83	2.29174	0.0552224	41.5002	0	0	30.2576	28.9149	28.3059	5.78061	6.11323	6.03131	MGST2	protein_coding
ENSG00000101935	3973.18	2.26313	0.0502098	45.0734	0	0	29.843	28.6648	28.8564	5.96823	6.2501	6.0723	AMMECR1	protein_coding
ENSG00000164741	4555.99	2.22676	0.0511433	43.5397	0	0	17.4352	16.5977	16.8677	3.63925	3.69734	3.60094	DLC1	protein_coding
ENSG00000134871	13322.4	2.13164	0.0378296	56.3485	0	0	67.9123	66.574	64.7486	14.9566	15.5815	15.2322	COL4A2	protein_coding
ENSG00000213694	5536.86	2.06127	0.0520044	39.6364	0	0	28.2533	26.9134	27.7741	6.53624	6.94999	6.48856	S1PR3	protein_coding
ENSG00000107438	8743.75	2.04081	0.048699	41.9066	0	0	173.583	162.115	169.65	40.9751	42.1901	40.397	PDLIM1	protein_coding
ENSG00000184557	4515.75	2.03889	0.04431	46.0142	0	0	66.5379	64.0592	65.0025	15.4066	16.3614	16.0877	SOCS3	protein_coding
ENSG00000103005	6684.48	2.03857	0.0419217	48.6279	0	0	37.6052	36.1655	36.6602	9.15583	9.1532	8.77507	USB1	protein_coding
ENSG00000082515	3352.15	2.01519	0.0515606	39.0838	0	0	29.1217	27.0034	28.4374	7.23622	7.05331	6.79475	MRPL22	protein_coding
ENSG00000106853	5933.58	1.99696	0.053006	37.6742	0	0	59.7465	56.7409	62.521	15.6943	14.6737	14.8082	PTGR1	protein_coding
ENSG00000145685	3275.67	1.98754	0.0470545	42.239	0	0	16.0646	16.0022	16.119	4.20648	4.00545	4.04974	LHFPL2	protein_coding
ENSG00000022556	2770.82	1.97498	0.0479019	41.2297	0	0	18.4539	18.1867	18.2064	4.44473	4.88551	4.66641	NLRP2	protein_coding
ENSG00000129691	5241.02	1.92377	0.0393671	48.8675	0	0	36.3944	35.8036	35.9377	9.25495	9.80424	9.61098	ASH2L	protein_coding
ENSG00000154277	10080.2	1.90307	0.0490137	38.8273	0	0	181.333	171.597	187.953	48.3484	50.2458	46.9185	UCHL1	protein_coding
ENSG00000179344	6024.14	1.88977	0.0489788	38.5834	0	0	44.7455	44.659	43.0753	11.4897	12.5345	11.8936	HLA-DQB1	protein_coding
ENSG00000137834	5253.74	1.8741	0.0474996	39.4551	0	0	23.5725	22.4344	24.445	6.27054	6.61007	6.4525	SMAD6	protein_coding
ENSG00000115446	3040.16	1.7872	0.0440825	40.5422	0	0	55.5578	54.0268	56.0576	16.0764	16.3696	15.9055	UNC50	protein_coding
ENSG00000158710	15445.9	1.74684	0.0388168	45.0021	0	0	211.843	203.851	212.851	61.7678	65.2155	61.6153	TAGLN2	protein_coding
ENSG00000188157	9529.93	1.71348	0.0407797	42.018	0	0	35.5489	36.2757	35.7874	10.7004	11.1614	11.1671	AGRN	protein_coding
ENSG00000048740	4762.05	1.65885	0.0422535	39.2594	0	0	18.3842	18.0955	18.0101	5.68519	6.0401	5.63766	CELF2	protein_coding
ENSG00000167642	4164.16	1.52139	0.0393767	38.6367	0	0	31.2102	31.0273	30.8342	10.9061	10.989	10.7852	SPINT2	protein_coding
ENSG00000133313	10816.7	1.3726	0.0353539	38.8244	0	0	33.1658	31.8751	32.9585	12.6627	13.041	12.4455	CNDP2	protein_coding
ENSG00000173848	6489.35	-1.91813	0.041662	-46.0403	0	0	21.0704	20.8192	20.2697	79.9921	78.4536	78.9908	NET1	protein_coding
ENSG00000116729	21330.8	-2.00037	0.0472929	-42.2975	0	0	60.0778	54.7965	59.9423	232.074	240.555	235.086	WLS	protein_coding
ENSG00000119669	6127.3	-2.03238	0.0540038	-37.634	0	0	18.6693	18.6016	18.9211	77.8656	76.9335	77.8706	IRF2BPL	protein_coding
ENSG00000130558	3276.22	-2.1539	0.0457705	-47.0586	0	0	5.9527	6.0775	5.85894	26.6617	26.8673	26.9153	OLFM1	protein_coding
ENSG00000122126	2899.51	-2.27393	0.0573434	-39.6546	0	0	5.82391	5.20458	5.47738	27.3929	26.659	27.0323	OCRL	protein_coding
ENSG00000070501	5103.59	-2.29002	0.047041	-48.6813	0	0	13.4136	13.8273	12.8427	65.5588	67.5552	64.9931	POLB	protein_coding
ENSG00000106829	4057.34	-2.34129	0.048606	-48.1687	0	0	5.44841	5.37932	5.31916	26.7869	29.2642	26.7451	TLE4	protein_coding
ENSG00000145362	5754	-2.37969	0.0502169	-47.3883	0	0	3.45893	3.11743	3.43928	17.1946	18.4877	17.1807	ANK2	protein_coding
ENSG00000138658	3222.02	-2.44168	0.0633225	-38.5594	0	0	3.54633	3.66789	3.43251	19.1268	19.2904	20.1874	ZGRF1	protein_coding
ENSG00000151491	1532.67	-2.48191	0.0641125	-38.7118	0	0	2.72302	2.97898	2.59527	15.7723	15.5245	15.5285	EPS8	protein_coding
ENSG00000172575	2813.74	-2.49357	0.0524925	-47.5033	0	0	4.2859	4.36758	4.66466	25.7892	25.3853	24.8233	RASGRP1	protein_coding
ENSG00000149294	7097.75	-2.53298	0.0568588	-44.5486	0	0	5.45607	4.70406	5.02873	29.4562	30.3977	29.406	NCAM1	protein_coding
ENSG00000145147	2251.51	-2.55519	0.0644534	-39.644	0	0	1.99886	2.11265	1.85678	11.4635	11.7891	12.2479	SLIT2	protein_coding
ENSG00000157514	1365.43	-2.68936	0.0699285	-38.4587	0	0	2.54462	2.82947	2.55097	17.6759	16.8851	17.1723	TSC22D3	protein_coding
ENSG00000120457	3967.48	-2.74763	0.0574556	-47.8218	0	0	5.43433	5.49905	5.10299	36.0414	36.0669	37.0015	KCNJ5	protein_coding
ENSG00000078725	1000.5	-2.897	0.0770816	-37.5835	0	0	1.98852	2.072	1.8484	14.9754	15.2367	14.4815	BRINP1	protein_coding
ENSG00000260266	3291.33	-2.9434	0.077947	-37.7616	0	0	5.8449	6.5753	6.39341	48.9703	50.0053	48.2745	CTD-2311M21.2	transcribed_processed_pseudogene
ENSG00000115884	4088.38	-2.96018	0.0570047	-51.9286	0	0	8.97369	9.46801	8.68488	68.8797	74.0216	70.8117	SDC1	protein_coding
ENSG00000013293	1196.24	-2.97285	0.0739503	-40.2006	0	0	0.852972	0.835627	0.871255	6.77504	6.74774	6.9632	SLC7A14	protein_coding
ENSG00000171992	1329.56	-2.99957	0.0753499	-39.8086	0	0	0.961119	0.938532	1.04028	8.11161	7.7337	8.15382	SYNPO	protein_coding
ENSG00000103647	1967.1	-3.15441	0.0687615	-45.8746	0	0	3.36078	3.27907	3.18496	29.9818	29.1848	29.8667	CORO2B	protein_coding
ENSG00000173698	5457.62	-3.18073	0.0709648	-44.8212	0	0	3.61713	3.58713	3.20444	31.8715	32.3995	31.7826	GPR64	protein_coding
ENSG00000159216	908.472	-3.22477	0.0848745	-37.9945	0	0	0.347339	0.317856	0.366462	3.15089	3.54935	3.20862	RUNX1	protein_coding
ENSG00000164692	38841.3	-3.24925	0.0552966	-58.7604	0	0	23.4781	23.4781	23.2514	225.029	224.297	227.859	COL1A2	protein_coding
ENSG00000160801	966.613	-3.28107	0.08492	-38.6372	0	0	1.8981	2.00532	1.93024	19.6445	19.0102	19.2412	PTH1R	protein_coding
ENSG00000134817	15237	-3.30354	0.0814777	-40.5453	0	0	18.7663	20.3031	19.7782	208.428	175.237	209.284	APLNR	protein_coding
ENSG00000134853	1586.67	-3.3138	0.0698433	-47.4462	0	0	0.959275	1.09801	0.928947	10.1212	9.99739	9.89516	PDGFRA	protein_coding
ENSG00000107562	2765.43	-3.36105	0.061859	-54.334	0	0	2.78531	2.84265	2.80564	27.7306	31.533	28.6887	CXCL12	protein_coding
ENSG00000189056	15434.9	-3.51772	0.0445799	-78.9081	0	0	6.51505	6.59736	6.20464	73.1762	75.4109	75.3658	RELN	protein_coding
ENSG00000090932	5178.42	-3.52968	0.0651558	-54.1729	0	0	10.8312	11.3061	10.5886	133.196	120.654	130.108	DLL3	protein_coding
ENSG00000119630	927.518	-3.55826	0.0870682	-40.8675	0	0	0.826834	0.864664	0.792366	10.1177	9.60488	10.1572	PGF	protein_coding
ENSG00000166825	956.253	-3.63004	0.0960637	-37.7878	0	0	0.819473	1.09337	1.12738	12.8749	12.5922	12.8856	ANPEP	protein_coding
ENSG00000137573	4543.56	-3.64574	0.0492626	-74.0064	0	0	2.47951	2.51221	2.38169	30.7695	31.2302	31.4423	SULF1	protein_coding
ENSG00000069702	2914.02	-3.74429	0.059309	-63.1319	0	0	1.72644	1.76092	1.55644	22.5377	23.0669	22.894	TGFBR3	protein_coding
ENSG00000165617	1491.12	-3.79725	0.0809132	-46.9298	0	0	1.49626	1.58154	1.58621	22.5783	20.7474	22.8825	DACT1	protein_coding
ENSG00000009694	815.253	-3.90863	0.101619	-38.4637	0	0	0.260476	0.309737	0.264049	4.34916	4.19656	4.25448	TENM1	protein_coding
ENSG00000183023	1556.23	-3.96256	0.0724866	-54.6661	0	0	0.294519	0.295894	0.3041	4.64211	4.73803	4.85081	SLC8A1	protein_coding
ENSG00000130707	7593.21	-3.99443	0.0576608	-69.2745	0	0	10.1695	10.6226	11.078	174.734	166.632	174.528	ASS1	protein_coding
ENSG00000080644	981.555	-4.13539	0.0945638	-43.7312	0	0	0.828547	0.852603	0.714623	14.9524	14.0119	14.1946	CHRNA3	protein_coding
ENSG00000157103	1014.22	-4.14214	0.092865	-44.604	0	0	0.858437	0.703127	0.718817	13.6321	14.1651	14.0058	SLC6A1	protein_coding
ENSG00000125730	3010.6	-4.15981	0.0884713	-47.0187	0	0	1.4091	1.4266	1.24393	24.148	26.2044	24.4826	C3	protein_coding
ENSG00000117971	1659.81	-4.15986	0.109083	-38.1349	0	0	1.20108	1.28985	1.22407	23.1146	23.7049	21.9515	CHRNB4	protein_coding
ENSG00000121871	872.673	-4.20434	0.0973111	-43.2052	0	0	0.686651	0.704851	0.578425	12.3637	12.3622	12.5184	SLITRK3	protein_coding
ENSG00000164761	2338.53	-4.22472	0.0840332	-50.2744	0	0	3.29461	2.74134	3.05371	56.5574	63.2867	55.59	TNFRSF11B	protein_coding
ENSG00000113083	1121.66	-4.23197	0.100094	-42.28	0	0	0.733991	0.811666	0.780626	15.4894	13.7909	15.6047	LOX	protein_coding
ENSG00000266524	1060.88	-4.28542	0.0922014	-46.4789	0	0	1.32223	1.29171	1.47315	26.7109	28.8739	26.8226	GDF10	protein_coding
ENSG00000006016	954.024	-4.34144	0.0976325	-44.4671	0	0	0.961245	1.04071	1.17596	22.633	21.4866	22.3133	CRLF1	protein_coding
ENSG00000166033	2080.8	-4.34364	0.0817235	-53.1504	0	0	3.05578	3.30127	3.59702	70.5393	65.7521	70.6172	HTRA1	protein_coding
ENSG00000189120	2350.64	-4.52468	0.0864678	-52.3279	0	0	1.79851	1.67558	1.48294	40.5055	36.8804	40.0456	SP6	protein_coding
ENSG00000152583	1703.52	-4.59006	0.0849217	-54.0505	0	0	1.62479	1.48264	1.31039	37.3937	35.5338	36.4176	SPARCL1	protein_coding
ENSG00000019549	1087.18	-4.64616	0.117488	-39.5457	0	0	1.18524	0.987395	1.36609	33.0775	27.9667	32.9517	SNAI2	protein_coding
ENSG00000147223	1099.56	-4.66936	0.115547	-40.4107	0	0	2.30954	1.77872	2.25695	53.1896	64.4955	53.9685	RIPPLY1	protein_coding
ENSG00000162733	1663.23	-4.82457	0.0921379	-52.3625	0	0	0.437059	0.343626	0.366518	11.0477	11.5577	11.2811	DDR2	protein_coding
ENSG00000197872	925.439	-4.98884	0.111359	-44.7996	0	0	0.384358	0.401056	0.369738	12.8108	12.1793	13.0586	FAM49A	protein_coding
ENSG00000122691	2179.18	-5.04523	0.0824631	-61.1816	0	0	2.29603	2.21666	2.19395	74.0509	80.0966	73.8743	TWIST1	protein_coding
ENSG00000165092	2045.76	-5.3119	0.0978317	-54.2963	0	0	1.05655	1.43798	1.0353	45.0236	50.9322	46.9621	ALDH1A1	protein_coding
ENSG00000102924	931.379	-5.43426	0.129631	-41.9209	0	0	0.512934	0.697539	0.526934	26.8434	24.6285	26.7065	CBLN1	protein_coding
ENSG00000166106	3563.39	-5.52106	0.0956116	-57.7447	0	0	0.895869	1.09527	1.01872	49.1995	43.4292	49.6291	ADAMTS15	protein_coding
ENSG00000183715	1844.68	-5.75296	0.102102	-56.3452	0	0	0.359559	0.265628	0.297261	17.7258	17.5158	17.6021	OPCML	protein_coding
ENSG00000138080	807.698	-3.15898	0.0842161	-37.5104	6.2313e-308	9.66736e-306	1.59266	1.37146	1.32079	12.9045	13.2592	13.1085	EMILIN1	protein_coding
ENSG00000138061	6331.71	-3.32844	0.0888281	-37.4706	2.77924e-307	4.2864e-305	6.27457	6.93698	5.80165	66.0456	62.2952	66.9879	CYP1B1	protein_coding
ENSG00000129521	938.839	4.50352	0.120251	37.451	5.78765e-307	8.87405e-305	7.23816	6.4485	7.65774	0.307497	0.308202	0.296987	EGLN3	protein_coding
ENSG00000102349	9203.37	1.90732	0.0509756	37.4164	2.11729e-306	3.22752e-304	37.254	37.4623	37.2593	9.59553	10.9126	9.48789	KLF8	protein_coding
ENSG00000135111	985.557	4.06837	0.108918	37.3527	2.28914e-305	3.4693e-303	6.09278	6.27142	5.86808	0.418345	0.336668	0.325227	TBX3	protein_coding
ENSG00000137267	7005.64	1.87487	0.0504019	37.1984	7.23905e-303	1.09081e-300	152.459	155.34	150.476	41.8169	42.7251	41.142	TUBB2A	protein_coding
ENSG00000137285	10177.7	1.78759	0.0481496	37.1256	1.08477e-301	1.62523e-299	182.502	184.782	174.364	53.8385	51.3029	52.816	TUBB2B	protein_coding
ENSG00000169554	1261.69	-2.68077	0.0722671	-37.0953	3.34032e-301	4.97613e-299	0.826261	0.777498	0.835564	5.20741	5.2507	5.48884	ZEB2	protein_coding
ENSG00000150540	650.127	-3.84158	0.103589	-37.0848	4.93904e-301	7.31619e-299	0.545766	0.660402	0.620176	9.06045	8.71965	9.0087	HNMT	protein_coding
ENSG00000155897	669.632	-3.22366	0.0873335	-36.9121	2.9572e-298	4.35589e-296	0.731834	0.824719	0.728134	7.27229	7.38469	6.99666	ADCY8	protein_coding
ENSG00000101680	5275.26	1.58701	0.0430574	36.858	2.17403e-297	3.1844e-295	12.4701	12.9918	12.5566	4.161	4.35157	4.21984	LAMA1	protein_coding
ENSG00000101463	1117.46	-3.08465	0.0837954	-36.8117	1.19981e-296	1.74765e-294	2.95734	2.57818	2.77115	24.299	22.6725	25.3647	SYNDIG1	protein_coding
ENSG00000117091	5444.55	2.56317	0.0697873	36.7283	2.58189e-295	3.74003e-293	63.1784	69.99	60.6388	11.0586	11.7666	9.99223	CD48	protein_coding
ENSG00000102554	782.851	4.31542	0.117523	36.7197	3.53825e-295	5.09722e-293	8.42124	8.61172	8.62989	0.398582	0.463527	0.368418	KLF5	protein_coding
ENSG00000166689	714.281	5.56601	0.152033	36.6105	1.94858e-293	2.79179e-291	4.28501	3.92565	4.51803	0.0945324	0.0829919	0.0737068	PLEKHA7	protein_coding
ENSG00000174721	4328.06	-3.17187	0.0868845	-36.5068	8.6562e-292	1.23346e-289	10.6962	10.9462	10.1762	102.772	87.0886	103.14	FGFBP3	protein_coding
ENSG00000110148	11462.5	3.02214	0.0829586	36.4296	1.44979e-290	2.05471e-288	181.35	181.617	187.235	21.7094	23.8319	21.917	CCKBR	protein_coding
ENSG00000111859	4569.72	-2.08431	0.0573476	-36.3451	3.14011e-289	4.42637e-287	5.28094	5.06216	4.68537	21.8788	20.9293	21.744	NEDD9	protein_coding
ENSG00000161249	4392.94	2.23495	0.0615609	36.3046	1.36769e-288	1.91762e-286	22.6591	22.0323	24.9047	5.00708	5.10176	4.73729	DMKN	protein_coding
ENSG00000256995	733.994	4.24878	0.1175	36.1598	2.61054e-286	3.64073e-284	8.29475	8.77455	7.91924	0.362955	0.525304	0.344517	RP11-114G22.1	lincRNA
ENSG00000184697	8231.19	2.01499	0.0558229	36.0961	2.60802e-285	3.61798e-283	184.671	178.867	189.318	45.9154	44.8293	46.7754	CLDN6	protein_coding
ENSG00000170421	64108.4	1.72517	0.0478198	36.0765	5.30547e-285	7.32127e-283	440.643	421.22	440.156	130.507	133.614	132.184	KRT8	protein_coding
ENSG00000242265	26853.7	3.21544	0.0892688	36.0198	4.10146e-284	5.63016e-282	225.975	203.752	223.805	23.5648	22.7327	23.5895	PEG10	protein_coding
ENSG00000107281	734.158	3.42608	0.0952124	35.9836	1.51165e-283	2.06427e-281	12.52	13.6709	13.8694	1.40551	1.18554	1.14786	NPDC1	protein_coding
ENSG00000275342	2928.71	1.97745	0.0550111	35.9464	5.75204e-283	7.81413e-281	21.7678	21.5741	22.4887	5.67563	5.53976	5.61719	SGK223	protein_coding
ENSG00000151948	840.404	3.09033	0.0860086	35.9305	1.02085e-282	1.37968e-280	11.2762	10.6994	11.1765	1.16183	1.40895	1.25677	GLT1D1	protein_coding
ENSG00000196159	559.284	-4.17734	0.116314	-35.9144	1.82108e-282	2.44856e-280	0.122071	0.151604	0.109405	2.38729	2.28705	2.41383	FAT4	protein_coding
ENSG00000136205	1294.4	-2.29939	0.0646001	-35.5943	1.71625e-277	2.29583e-275	1.17225	1.31096	1.19118	6.15185	6.03294	6.08081	TNS3	protein_coding
ENSG00000100504	4488.84	-1.6349	0.0460127	-35.5315	1.60294e-276	2.13337e-274	14.1294	13.6261	13.0746	42.9316	42.875	42.4096	PYGL	protein_coding
ENSG00000139364	1884.42	2.58914	0.0729348	35.4993	5.03368e-276	6.66556e-274	7.1314	6.4136	6.88572	1.15489	1.04794	1.20767	TMEM132B	protein_coding
ENSG00000165637	9837.27	1.27128	0.0358884	35.4233	7.48731e-275	9.86482e-273	125.195	123.034	125.1	51.3088	51.8556	52.7312	VDAC2	protein_coding
ENSG00000171604	4843.51	-2.09826	0.0594649	-35.2857	9.72637e-273	1.27508e-270	14.9323	14.5352	14.5798	65.5597	60.8398	64.7102	CXXC5	protein_coding
ENSG00000166963	658.474	-2.93842	0.0832984	-35.2759	1.37716e-272	1.7964e-270	0.494568	0.468946	0.457989	3.68614	3.76615	3.68401	MAP1A	protein_coding
ENSG00000054598	2310.56	-3.13896	0.0893043	-35.149	1.20414e-270	1.56294e-268	3.59464	4.42619	3.86638	36.0732	32.4609	38.1268	FOXC1	protein_coding
ENSG00000159251	3488.38	1.98882	0.0566658	35.0974	7.39334e-270	9.54907e-268	29.7163	27.6416	28.6583	7.1357	7.50852	7.13059	ACTC1	protein_coding
ENSG00000171766	13239.4	3.2647	0.0931908	35.0325	7.20514e-269	9.26037e-267	101.238	108.319	90.7665	10.7237	10.1962	10.0809	GATM	protein_coding
ENSG00000155816	1142.32	3.10814	0.0887544	35.0196	1.13264e-268	1.44862e-266	5.80701	5.56258	5.77542	0.587091	0.712362	0.660119	FMN2	protein_coding
ENSG00000198729	603.91	-6.05261	0.173009	-34.9844	3.88267e-268	4.94173e-266	0.293939	0.285557	0.289723	20.5647	22.2248	21.6445	PPP1R14C	protein_coding
ENSG00000177426	6432.66	1.8552	0.0531073	34.933	2.34458e-267	2.96969e-265	30.3361	29.0617	27.9059	8.11509	7.98562	8.17933	TGIF1	protein_coding
ENSG00000166250	6533.42	1.94095	0.0556481	34.8789	1.55175e-266	1.95603e-264	49.8255	49.3981	46.737	13.2998	12.2548	12.7073	CLMP	protein_coding
ENSG00000069482	1985.66	2.80844	0.0805228	34.8775	1.62923e-266	2.04387e-264	54.2959	54.6764	55.7262	7.53461	7.69178	8.21323	GAL	protein_coding
ENSG00000082497	680.515	-3.42948	0.0988764	-34.6845	1.34793e-263	1.68292e-261	0.662309	0.724388	0.675497	7.79341	7.14352	7.8246	SERTAD4	protein_coding
ENSG00000112541	1057.4	3.04079	0.0876796	34.6807	1.5412e-263	1.91511e-261	3.83323	3.83756	3.66655	0.458145	0.429029	0.488578	PDE10A	protein_coding
ENSG00000144749	4022.14	1.7667	0.0509724	34.66	3.15674e-263	3.90409e-261	24.8335	24.464	23.3424	7.10709	7.1028	7.27459	LRIG1	protein_coding
ENSG00000013619	1836.07	-2.8202	0.0813952	-34.6482	4.75103e-263	5.84823e-261	2.21125	2.04565	2.22977	14.5953	17.4721	14.7684	MAMLD1	protein_coding
ENSG00000104321	1268.6	7.32721	0.211841	34.5883	3.78656e-262	4.63925e-260	8.74613	9.17608	9.14532	0.0506926	0.0415372	0.0357	TRPA1	protein_coding
ENSG00000104059	673.942	3.33906	0.0967013	34.5296	2.88309e-261	3.5159e-259	5.71565	5.71359	5.48797	0.548009	0.525466	0.587109	FAM189A1	protein_coding
ENSG00000185046	858.686	3.13073	0.0908	34.4795	1.63011e-260	1.9787e-258	3.71794	3.50264	3.99633	0.412382	0.458326	0.395463	ANKS1B	protein_coding
ENSG00000108691	728.641	5.01101	0.145514	34.4366	7.14202e-260	8.62933e-258	30.5794	29.3057	32.2899	0.90981	0.844502	0.94107	CCL2	protein_coding
ENSG00000139292	1046.37	5.47263	0.158989	34.4215	1.20373e-259	1.44774e-257	10.2228	8.84218	10.4853	0.147751	0.249068	0.190763	LGR5	protein_coding
ENSG00000152377	5729.56	1.7694	0.0514756	34.3736	6.24745e-259	7.47953e-257	34.1858	31.3851	31.5767	9.45127	9.66163	9.56432	SPOCK1	protein_coding
ENSG00000101443	1485.38	3.18768	0.0932114	34.1984	2.55239e-256	3.04187e-254	45.8974	53.9767	50.5804	5.6139	5.163	5.65029	WFDC2	protein_coding
ENSG00000104081	5147.84	-1.97649	0.0578834	-34.146	1.53344e-255	1.81925e-253	11.8172	12.1781	11.3055	45.9648	48.7628	45.8619	BMF	protein_coding
ENSG00000106070	5709.79	1.48258	0.0435992	34.0048	1.89229e-253	2.23486e-251	21.661	22.2747	21.7953	8.01666	7.74816	7.94196	GRB10	protein_coding
ENSG00000170647	1288.27	2.69288	0.0792081	33.9975	2.42462e-253	2.85072e-251	27.486	27.5497	27.5041	4.17119	3.95018	4.66275	TMEM133	protein_coding
ENSG00000187164	1253.69	2.52502	0.0745816	33.8559	2.97452e-251	3.48164e-249	6.88462	6.53655	6.63546	1.06619	1.20043	1.20358	KIAA1598	protein_coding
ENSG00000065717	756.512	3.11749	0.0924369	33.7256	2.43353e-249	2.83577e-247	10.0851	9.86659	10.1432	1.23287	1.19305	1.03174	TLE2	protein_coding
ENSG00000198336	2346.34	2.16929	0.0645348	33.6142	1.03935e-247	1.20578e-245	54.5308	52.0237	55.6996	12.1917	13.0033	10.9794	MYL4	protein_coding
ENSG00000182492	1101.81	-4.11632	0.122998	-33.4665	1.48138e-245	1.71103e-243	1.52055	2.00414	1.59346	31.8918	29.4929	30.4597	BGN	protein_coding
ENSG00000167311	748.577	-2.65161	0.0792589	-33.455	2.17547e-245	2.50169e-243	4.0503	4.32049	3.64453	25.1387	25.9537	25.3508	ART5	protein_coding
ENSG00000116285	2040.74	2.04274	0.0611043	33.4304	4.95358e-245	5.67152e-243	20.5982	19.0926	19.2826	4.788	4.94756	4.64454	ERRFI1	protein_coding
ENSG00000182871	13754.1	1.05708	0.0316388	33.4108	9.56042e-245	1.08985e-242	60.0177	60.8191	61.226	29.058	30.1974	28.94	COL18A1	protein_coding
ENSG00000170961	13330.9	2.22077	0.0664765	33.4068	1.09385e-244	1.24154e-242	122.321	120.085	116.181	25.0204	27.0533	25.0696	HAS2	protein_coding
ENSG00000178445	802.337	3.29516	0.0986818	33.3918	1.80496e-244	2.03984e-242	6.40409	6.45256	6.37616	0.520726	0.707576	0.664983	GLDC	protein_coding
ENSG00000134954	4874.42	1.6346	0.048992	33.3646	4.47604e-244	5.03679e-242	23.4691	23.1086	21.7663	7.37513	7.53075	7.24789	ETS1	protein_coding
ENSG00000158769	5561.55	1.54536	0.0463261	33.3583	5.51714e-244	6.18179e-242	39.052	40.4881	38.5358	13.2791	13.5356	13.895	F11R	protein_coding
ENSG00000146072	8326.07	1.84273	0.0552551	33.3495	7.39601e-244	8.25174e-242	98.6923	93.5216	92.3786	26.293	27.7638	25.7169	TNFRSF21	protein_coding
ENSG00000154447	2253.89	2.03622	0.0610882	33.3324	1.31088e-243	1.45635e-241	16.3282	16.6875	15.3159	3.97186	4.0652	3.79296	SH3RF1	protein_coding
ENSG00000082781	18219.5	1.48334	0.0445909	33.2656	1.21641e-242	1.3457e-240	107.651	104.94	105.286	38.8652	36.8543	38.7836	ITGB5	protein_coding
ENSG00000206527	6373.52	2.26872	0.0683659	33.1849	1.77573e-241	1.95622e-239	55.8372	53.7906	53.5083	11.0253	11.6885	11.2149	PTPLB	protein_coding
ENSG00000104722	859.56	-3.26926	0.0986326	-33.1459	6.49108e-241	7.12091e-239	1.32935	1.05202	1.28084	12.5883	11.3781	12.6691	NEFM	protein_coding
ENSG00000147050	4816.63	1.50304	0.0453581	33.1372	8.66074e-241	9.46149e-239	25.0724	24.4178	23.8928	8.67147	8.7634	8.64523	KDM6A	protein_coding
ENSG00000157680	542.51	-3.6472	0.110246	-33.0822	5.35077e-240	5.82124e-238	0.17956	0.160281	0.175814	2.14347	2.39346	2.18157	DGKI	protein_coding
ENSG00000123243	1141.41	2.46573	0.0745399	33.0793	5.90701e-240	6.39983e-238	3.3297	3.2931	3.08358	0.596678	0.588507	0.575839	ITIH5	protein_coding
ENSG00000254122	1037.97	-2.35652	0.0714088	-33.0005	8.00077e-239	8.6326e-237	2.21813	2.19304	2.13919	11.216	11.5979	11.25	PCDHGB7	protein_coding
ENSG00000106100	437.413	-4.53215	0.137349	-32.9973	8.88606e-239	9.54851e-237	0.198294	0.195228	0.147678	4.47455	4.35969	4.38293	NOD1	protein_coding
ENSG00000082684	1112.6	2.9278	0.0890085	32.8935	2.71883e-237	2.9096e-235	8.31629	7.52022	9.01182	0.955673	1.15705	1.11196	SEMA5B	protein_coding
ENSG00000145934	8273.71	-2.09607	0.0638871	-32.809	4.38344e-236	4.67193e-234	8.12789	7.42937	7.4085	31.9879	35.4373	32.2033	TENM2	protein_coding
ENSG00000269556	2192.37	1.7033	0.0519347	32.797	6.49384e-236	6.8932e-234	16.9745	16.2095	16.8159	5.09531	5.18352	5.18169	TMEM185A	protein_coding
ENSG00000149201	1868.21	3.19866	0.097888	32.6767	3.34739e-234	3.53892e-232	19.8874	19.7296	19.9852	1.84968	2.5831	1.93891	CCDC81	protein_coding
ENSG00000169213	13760.3	-1.88796	0.0578155	-32.6549	6.83216e-234	7.19408e-232	14.717	14.9037	13.2596	52.663	54.1793	53.8058	RAB3B	protein_coding
ENSG00000132698	529.753	5.05786	0.154907	32.651	7.7629e-234	8.14142e-232	14.6999	16.0552	15.2575	0.418592	0.535923	0.281391	RAB25	protein_coding
ENSG00000179456	1803.91	-1.82929	0.0560346	-32.6458	9.2053e-234	9.61569e-232	6.55039	6.14449	6.64887	22.296	24.2182	23.1622	ZBTB18	protein_coding
ENSG00000138798	630.889	3.74124	0.114643	32.6339	1.3552e-233	1.41e-231	5.21544	5.29902	4.62225	0.290186	0.410704	0.378998	EGF	protein_coding
ENSG00000163083	1034.05	-7.89735	0.242393	-32.5807	7.69648e-233	7.97605e-231	0.0476549	0.0426216	0.127235	27.0802	21.2106	26.816	INHBB	protein_coding
ENSG00000198719	620.356	-5.09457	0.156886	-32.4731	2.5575e-231	2.63996e-229	0.350481	0.33344	0.453311	15.155	12.0747	15.2562	DLL1	protein_coding
ENSG00000130508	13511.9	1.55744	0.0479679	32.4685	2.97256e-231	3.05638e-229	46.6958	44.7728	44.324	15.5761	15.511	15.364	PXDN	protein_coding
ENSG00000110195	840.703	-2.62541	0.0808615	-32.468	3.01634e-231	3.08927e-229	4.73038	5.02249	4.6835	30.6868	29.9085	29.9118	FOLR1	protein_coding
ENSG00000182667	752.788	-4.84795	0.149702	-32.384	4.60906e-230	4.70214e-228	0.294761	0.240491	0.237871	8.00732	7.82062	8.20174	NTM	protein_coding
ENSG00000082516	3630.9	1.71531	0.0530203	32.352	1.30163e-229	1.32277e-227	27.632	25.1341	26.7963	7.81644	8.59329	7.94403	GEMIN5	protein_coding
ENSG00000184588	579.18	2.98321	0.0922698	32.3314	2.5321e-229	2.56328e-227	3.43435	3.25443	3.526	0.400157	0.455822	0.418762	PDE4B	protein_coding
ENSG00000085662	6505.3	1.93296	0.0598175	32.3143	4.41192e-229	4.44909e-227	84.6985	80.9471	87.8879	21.9574	22.164	22.5917	AKR1B1	protein_coding
ENSG00000170340	5169.17	3.72764	0.115675	32.225	7.8759e-228	7.91181e-226	89.2543	79.5564	88.2596	6.50828	6.3825	6.11122	B3GNT2	protein_coding
ENSG00000003436	491.583	-3.47999	0.108025	-32.2147	1.09723e-227	1.09803e-225	0.258828	0.259386	0.221091	2.85073	2.87744	2.74808	TFPI	protein_coding
ENSG00000158352	945.697	2.60053	0.0811338	32.0524	2.03513e-225	2.02886e-223	3.89468	3.76322	4.00094	0.616313	0.589596	0.720453	SHROOM4	protein_coding
ENSG00000178974	3793.26	1.72215	0.0537959	32.0126	7.27465e-225	7.22477e-223	36.8271	34.7347	34.8127	10.4106	11.0755	10.923	FBXO34	protein_coding
ENSG00000182836	803.056	-2.826	0.0883537	-31.9851	1.75677e-224	1.73814e-222	0.919779	0.83462	0.936748	6.2387	6.93385	6.38128	PLCXD3	protein_coding
ENSG00000090530	27293.4	1.21164	0.0379313	31.9428	6.79116e-224	6.69389e-222	160.481	153.748	153.43	68.1196	68.1228	67.266	LEPREL1	protein_coding
ENSG00000152804	798.928	3.59348	0.112565	31.9235	1.26077e-223	1.23806e-221	16.5255	15.3055	17.4177	1.30587	1.18017	1.54177	HHEX	protein_coding
ENSG00000117620	5436.06	2.44122	0.076575	31.8801	5.04671e-223	4.9373e-221	37.1973	36.6836	35.2421	6.28819	7.1197	6.66817	SLC35A3	protein_coding
ENSG00000197977	2746.03	2.62995	0.0826149	31.8338	2.20474e-222	2.14892e-220	30.1618	26.4441	30.3816	4.35929	4.97856	4.65912	ELOVL2	protein_coding
ENSG00000242419	548.899	-3.30862	0.103936	-31.8333	2.24292e-222	2.17804e-220	0.736724	0.720686	0.564068	6.63562	6.81311	7.09431	PCDHGC4	protein_coding
ENSG00000089127	603.738	-3.92671	0.123603	-31.7686	1.75854e-221	1.70137e-219	0.641538	0.768367	0.490642	10.5248	9.27258	9.96808	OAS1	protein_coding
ENSG00000120937	12618.4	5.9109	0.186673	31.6645	4.7841e-220	4.61155e-218	912.314	835.543	911.418	13.6014	13.2394	12.2358	NPPB	protein_coding
ENSG00000044524	700.555	-4.85246	0.153809	-31.5486	1.8753e-218	1.80105e-216	0.222241	0.219961	0.276666	7.21708	7.61031	7.66481	EPHA3	protein_coding
ENSG00000130303	1096.25	2.57986	0.0818338	31.5256	3.8775e-218	3.71037e-216	40.3304	43.1402	39.0025	6.26889	7.33812	6.67311	BST2	protein_coding
ENSG00000197147	2229.77	2.04869	0.0650013	31.5176	4.98686e-218	4.75456e-216	13.8713	13.2547	13.033	3.1692	3.32997	3.23831	LRRC8B	protein_coding
ENSG00000125851	2883.06	2.5266	0.0802003	31.5037	7.74156e-218	7.3542e-216	12.1666	12.2176	11.5361	2.06894	2.09805	2.05851	PCSK2	protein_coding
ENSG00000164815	3789.22	-1.60353	0.0510073	-31.4372	6.27139e-217	5.93608e-215	14.7778	14.3105	14.0442	43.6115	45.2066	43.7589	ORC5	protein_coding
ENSG00000113532	4263.41	2.44164	0.0777634	31.3983	2.13719e-216	2.01565e-214	24.1435	22.046	22.4571	4.10201	4.17808	4.35514	ST8SIA4	protein_coding
ENSG00000114541	1139.82	-2.05055	0.0653336	-31.3859	3.15126e-216	2.9614e-214	1.39697	1.40755	1.38702	5.8714	5.73541	5.99618	FRMD4B	protein_coding
ENSG00000184371	830.315	-2.75326	0.0879392	-31.3087	3.5572e-215	3.33094e-213	1.41309	1.27284	1.19945	8.914	9.01397	8.88701	CSF1	protein_coding
ENSG00000129682	6257.5	-2.08813	0.0667731	-31.272	1.11988e-214	1.04492e-212	20.5037	21.2797	19.2121	89.5999	83.6591	89.5647	FGF13	protein_coding
ENSG00000050344	1106.39	2.42337	0.0780649	31.043	1.41913e-211	1.31944e-209	9.66641	10.5256	9.58303	1.66617	1.95592	1.87528	NFE2L3	protein_coding
ENSG00000206384	539.434	-3.07057	0.0993568	-30.9045	1.03888e-209	9.62484e-208	0.343342	0.400407	0.382399	3.12292	3.4013	3.1104	COL6A6	protein_coding
ENSG00000009709	413.51	-4.34011	0.140466	-30.8979	1.27602e-209	1.17803e-207	0.24186	0.194684	0.205121	4.64955	4.4974	4.74935	PAX7	protein_coding
ENSG00000007237	4147.11	-1.75922	0.0569448	-30.8935	1.46264e-209	1.34558e-207	5.91308	6.0742	5.32312	19.4344	19.9629	19.8469	GAS7	protein_coding
ENSG00000213988	1436	1.88825	0.0612344	30.8364	8.51725e-209	7.80817e-207	11.0666	11.0293	11.2797	2.95632	2.99507	3.10938	ZNF90	protein_coding
ENSG00000140598	2342.64	1.82865	0.0593041	30.8351	8.87428e-209	8.10714e-207	19.1716	18.2782	18.3512	4.74689	5.607	5.36319	EFTUD1	protein_coding
ENSG00000272398	14607.1	1.07609	0.034912	30.823	1.28962e-208	1.17404e-206	152.785	155.972	152.336	72.9934	74.8109	72.6127	CD24	protein_coding
ENSG00000170577	364.179	-4.13973	0.134322	-30.8195	1.43647e-208	1.30321e-206	0.623209	0.541904	0.619895	11.1274	11.3671	10.9338	SIX2	protein_coding
ENSG00000173334	1049.53	2.69759	0.087679	30.7667	7.31623e-208	6.61463e-206	11.0748	9.92516	11.9147	1.80461	1.5883	1.70552	TRIB1	protein_coding
ENSG00000153363	1208.72	2.16236	0.0702871	30.7646	7.79143e-208	7.02005e-206	10.8032	10.1391	10.583	2.37654	2.46392	2.22131	LINC00467	lincRNA
ENSG00000064042	519.394	4.49904	0.146305	30.7511	1.18104e-207	1.06047e-205	2.01616	2.06499	2.1481	0.116069	0.0746826	0.079645	LIMCH1	protein_coding
ENSG00000132359	1319.89	2.56595	0.083547	30.7127	3.85471e-207	3.44938e-205	6.91465	7.63155	6.44364	1.13033	1.13521	1.26684	RAP1GAP2	protein_coding
ENSG00000148154	5310.86	-2.27359	0.0740397	-30.7077	4.49793e-207	4.01126e-205	12.0003	12.2948	11.2496	59.2668	55.9252	59.3245	UGCG	protein_coding
ENSG00000131914	44402.6	1.18539	0.0387162	30.6173	7.19763e-206	6.39711e-204	375.299	367.2	370.154	162.045	163.338	167.552	LIN28A	protein_coding
ENSG00000181291	456.331	-6.25452	0.204983	-30.5124	1.78616e-204	1.58214e-202	0.104707	0.0744925	0.0680213	7.4345	7.43411	7.88336	TMEM132E	protein_coding
ENSG00000130203	25372.4	1.5248	0.0500084	30.4908	3.44833e-204	3.04417e-202	503.176	487.059	501.799	179.501	166.602	175.706	APOE	protein_coding
ENSG00000114315	1687.36	-2.4825	0.0815946	-30.4248	2.58109e-203	2.27093e-201	7.00279	7.54986	6.79166	40.8552	40.8259	39.5477	HES1	protein_coding
ENSG00000276023	1348.28	1.88632	0.0620435	30.4032	4.97786e-203	4.36503e-201	22.3098	22.1179	22.4352	6.46793	5.86287	5.94883	DUSP14	protein_coding
ENSG00000184254	2122.26	-2.32148	0.0764991	-30.3466	2.78755e-202	2.43622e-200	4.57635	4.4124	4.20857	23.0297	20.9148	23.113	ALDH1A3	protein_coding
ENSG00000178038	1366.31	-1.94519	0.0641043	-30.3442	2.99704e-202	2.61061e-200	1.734	1.94881	1.91428	7.40262	7.14155	7.24175	ALS2CL	protein_coding
ENSG00000107242	497.931	6.30859	0.208137	30.3099	8.49696e-202	7.37688e-200	6.02744	5.88667	5.82681	0.0920239	0.057226	0.0416618	PIP5K1B	protein_coding
ENSG00000145349	3993.88	1.69483	0.0559653	30.2836	1.88442e-201	1.63061e-199	23.5453	22.6085	22.355	7.24859	6.86894	7.19183	CAMK2D	protein_coding
ENSG00000103067	597.895	3.76857	0.125269	30.0839	7.87845e-199	6.79491e-197	4.57968	4.81138	5.03484	0.371905	0.389848	0.261912	ESRP2	protein_coding
ENSG00000120156	635.693	4.17468	0.138778	30.0817	8.40162e-199	7.22236e-197	7.3313	6.94167	7.29136	0.410391	0.38933	0.350609	TEK	protein_coding
ENSG00000189171	2240.47	1.96147	0.0654121	29.9863	1.48037e-197	1.26843e-195	37.0929	35.8216	37.2451	9.42757	9.57196	9.40717	S100A13	protein_coding
ENSG00000124570	3059.37	1.76207	0.0587706	29.9821	1.67781e-197	1.43292e-195	27.3288	24.4661	25.9882	7.5331	7.57567	7.96252	SERPINB6	protein_coding
ENSG00000175785	459.92	5.14673	0.171748	29.9667	2.66535e-197	2.26892e-195	5.66604	5.90344	6.63582	0.174425	0.131863	0.169633	PRIMA1	protein_coding
ENSG00000134121	3209.02	3.02197	0.101366	29.8126	2.68362e-195	2.27708e-193	11.9387	10.4311	10.8629	1.28914	1.34831	1.41075	CHL1	protein_coding
ENSG00000139438	1702.7	2.69742	0.0907642	29.719	4.363e-194	3.69011e-192	18.5598	18.3174	17.8466	2.90089	2.72213	2.79527	FAM222A	protein_coding
ENSG00000176076	326.746	-4.78177	0.161041	-29.693	9.46899e-194	7.98288e-192	0.607131	0.463543	0.586073	16.0426	16.9485	16.7692	KCNE1L	protein_coding
ENSG00000240184	2677.7	-2.63188	0.088712	-29.6677	2.00244e-193	1.68276e-191	4.65399	4.70744	3.63322	27.5539	26.3657	28.1933	PCDHGC3	protein_coding
ENSG00000164300	5775.69	1.33915	0.0451389	29.6672	2.03531e-193	1.70492e-191	24.0475	22.8823	22.4087	9.06078	9.1785	9.36958	SERINC5	protein_coding
ENSG00000174498	2683.07	-1.77824	0.0600447	-29.6153	9.48515e-193	7.9201e-191	6.54134	6.37664	6.2801	22.4051	21.5676	22.729	IGDCC3	protein_coding
ENSG00000132386	533.005	-3.12424	0.105527	-29.606	1.24976e-192	1.04024e-190	1.1727	1.04567	1.4299	11.0494	11.5115	10.4371	SERPINF1	protein_coding
ENSG00000111057	22193.5	1.68006	0.0567814	29.5883	2.11525e-192	1.75506e-190	234.384	224.668	231.761	70.4698	74.0043	72.2877	KRT18	protein_coding
ENSG00000187634	2741.91	-2.03013	0.068643	-29.5752	3.11883e-192	2.57958e-190	10.1053	11.3658	10.8037	44.9898	44.5454	43.938	SAMD11	protein_coding
ENSG00000270885	3631.81	-2.14158	0.0725495	-29.5189	1.64742e-191	1.35829e-189	12.2017	12.9755	12.0859	55.8379	53.835	57.0902	RASL10B	protein_coding
ENSG00000229891	713.732	-2.53867	0.0860883	-29.4892	3.96414e-191	3.25817e-189	5.30244	5.92801	4.65597	31.051	32.4962	29.8454	LINC01315	lincRNA
ENSG00000188803	1649.77	-1.86241	0.0632267	-29.4561	1.0522e-190	8.6211e-189	2.46338	2.5704	2.48604	9.54219	8.90953	9.23504	SHISA6	protein_coding
ENSG00000184500	1622.38	1.81612	0.0617443	29.4135	3.68686e-190	3.0114e-188	14.7894	14.6997	14.2668	4.10926	4.24625	4.12243	PROS1	protein_coding
ENSG00000109436	2199.58	1.5352	0.0522952	29.3564	1.98153e-189	1.61347e-187	14.5831	15.0684	14.2691	5.11181	5.11458	5.02613	TBC1D9	protein_coding
ENSG00000163520	2177.11	2.17974	0.0742721	29.3481	2.52952e-189	2.0533e-187	19.4235	19.1558	18.2044	4.31291	4.03214	4.2343	FBLN2	protein_coding
ENSG00000113209	733.044	6.51959	0.222153	29.3472	2.59193e-189	2.09746e-187	10.7377	10.9229	10.7429	0.0332922	0.107981	0.101599	PCDHB5	protein_coding
ENSG00000089169	347.537	-5.16053	0.176129	-29.2997	1.04698e-188	8.44635e-187	0.0567974	0.0625575	0.0555042	2.26652	2.30709	2.35585	RPH3A	protein_coding
ENSG00000106366	2887.74	2.43949	0.0833129	29.281	1.81e-188	1.45572e-186	32.6296	32.6737	27.4531	5.96878	5.26236	5.88773	SERPINE1	protein_coding
ENSG00000123094	5171.61	2.06395	0.0704949	29.278	1.97748e-188	1.58556e-186	27.3033	26.2984	26.4099	6.40254	6.34697	6.44222	RASSF8	protein_coding
ENSG00000174600	368.736	-5.75613	0.197136	-29.1988	2.00732e-187	1.60457e-185	0.0728355	0.108	0.0590021	4.81776	4.87635	4.73322	CMKLR1	protein_coding
ENSG00000103811	661.88	3.22917	0.110601	29.1965	2.14567e-187	1.70995e-185	4.47204	4.9657	5.28686	0.466356	0.522617	0.544805	CTSH	protein_coding
ENSG00000136943	3678.68	1.54808	0.0530928	29.158	6.61935e-187	5.25918e-185	28.7273	26.8398	29.3782	9.69113	10.2924	9.24682	CTSV	protein_coding
ENSG00000155760	18309.5	-1.03929	0.0356542	-29.1491	8.57109e-187	6.78928e-185	96.2195	94.3426	92.0865	193.122	198.323	194.988	FZD7	protein_coding
ENSG00000049540	350.334	-4.15999	0.143114	-29.0676	9.22626e-186	7.28624e-184	0.203386	0.177432	0.197941	3.4244	4.02112	3.57392	ELN	protein_coding
ENSG00000075035	470.057	-4.4813	0.154675	-28.9723	1.46923e-184	1.15681e-182	0.189614	0.234299	0.226745	5.22591	4.73654	5.46492	WSCD2	protein_coding
ENSG00000181061	8687.23	1.27233	0.0439619	28.9417	3.57016e-184	2.80257e-182	147.627	137.158	148.912	58.8879	62.4317	59.5433	HIGD1A	protein_coding
ENSG00000224594	357.652	-4.66717	0.161404	-28.916	7.50679e-184	5.87524e-182	2.03898	2.00387	1.61605	51.3011	50.5292	54.0442	RPL29P19	processed_pseudogene
ENSG00000111452	525.931	-4.1336	0.142975	-28.9112	8.62415e-184	6.72966e-182	0.091885	0.143815	0.125457	2.29085	2.09105	2.2274	GPR133	protein_coding
ENSG00000177932	632.167	5.92749	0.205036	28.9095	9.05816e-184	7.04735e-182	4.65189	4.41655	4.51594	0.0537683	0.0611907	0.06311	ZNF354C	protein_coding
ENSG00000112419	4981.15	1.74156	0.0603251	28.8696	2.87966e-183	2.23378e-181	16.3204	15.8989	15.6114	4.65719	4.90873	4.80307	PHACTR2	protein_coding
ENSG00000196187	3125.36	1.7972	0.0623573	28.8209	1.17306e-182	9.07272e-181	12.8861	13.5153	14.5333	4.08031	3.88459	3.88202	TMEM63A	protein_coding
ENSG00000114854	815.388	3.01204	0.104535	28.8137	1.44435e-182	1.11381e-180	31.3739	29.2002	34.0403	3.90245	3.99705	3.70335	TNNC1	protein_coding
ENSG00000006283	1408.96	-2.89157	0.100378	-28.8067	1.76745e-182	1.35897e-180	1.06938	1.17797	1.0003	8.29393	8.17953	8.17874	CACNA1G	protein_coding
ENSG00000206432	1080.25	-2.20698	0.0768143	-28.7314	1.54639e-181	1.18552e-179	1.20154	1.13607	1.20374	5.2328	6.05528	5.34371	TMEM200C	protein_coding
ENSG00000154864	504.962	2.65543	0.0926577	28.6585	1.2562e-180	9.6024e-179	1.76904	1.74899	1.67258	0.244701	0.288675	0.278496	PIEZO2	protein_coding
ENSG00000108679	1081.99	2.17946	0.0761032	28.6382	2.25169e-180	1.71619e-178	14.0831	14.498	13.7899	3.28318	3.15952	2.94737	LGALS3BP	protein_coding
ENSG00000140937	1511.55	-2.71784	0.0950293	-28.6001	6.70508e-180	5.09566e-178	0.777556	0.900635	0.919349	5.8923	5.81738	5.74038	CDH11	protein_coding
ENSG00000064655	539.477	3.04521	0.106826	28.5062	9.80891e-179	7.43295e-177	6.2097	5.98251	6.07788	0.813082	0.608578	0.811719	EYA2	protein_coding
ENSG00000091409	1175.45	2.055	0.0721356	28.4881	1.6455e-178	1.24332e-176	6.46056	6.87711	6.73191	1.62796	1.57873	1.64132	ITGA6	protein_coding
ENSG00000153993	653.377	4.99875	0.175527	28.4786	2.15954e-178	1.62704e-176	3.87708	3.72651	4.0185	0.0801952	0.121155	0.118602	SEMA3D	protein_coding
ENSG00000163171	3079.04	1.41957	0.0498494	28.4771	2.24958e-178	1.69002e-176	10.38	10.2262	10.3286	3.70921	4.15708	3.74764	CDC42EP3	protein_coding
ENSG00000198093	1304.19	1.97144	0.0692812	28.4556	4.15173e-178	3.11012e-176	9.69936	9.55762	9.88872	2.34767	2.59042	2.48782	ZNF649	protein_coding
ENSG00000196132	383.273	4.04945	0.142432	28.4309	8.40262e-178	6.27659e-176	2.82359	2.68106	2.84776	0.139317	0.153264	0.185325	MYT1	protein_coding
ENSG00000170382	1418.48	-1.95866	0.0690206	-28.3778	3.79612e-177	2.82757e-175	3.34038	3.53358	3.1996	13.3666	13.0669	13.1963	LRRN2	protein_coding
ENSG00000248730	435.452	4.55331	0.160898	28.2993	3.52454e-176	2.61785e-174	11.2032	12.4538	10.8586	0.511822	0.408899	0.461373	EGFLAM-AS4	antisense
ENSG00000116667	2193.77	1.51759	0.0536339	28.2953	3.94757e-176	2.92376e-174	7.52327	7.54931	7.70267	2.58708	2.73882	2.66857	C1orf21	protein_coding
ENSG00000175274	8480.12	2.0644	0.0729614	28.2945	4.04247e-176	2.98562e-174	44.177	43.4314	44.3102	10.6465	10.0954	10.87	TP53I11	protein_coding
ENSG00000061918	610.78	-2.41349	0.0855332	-28.217	3.6189e-175	2.66528e-173	1.68102	1.84268	1.61628	9.01918	9.76238	8.93763	GUCY1B3	protein_coding
ENSG00000182175	1744.32	2.28255	0.0809194	28.2076	4.71434e-175	3.46233e-173	5.42776	5.64279	5.98728	1.15127	1.15399	1.20058	RGMA	protein_coding
ENSG00000090776	2172.3	-2.61568	0.0927581	-28.1989	6.02745e-175	4.41435e-173	5.64724	6.28405	5.16651	36.8431	33.6748	36.3127	EFNB1	protein_coding
ENSG00000112379	606.809	3.44845	0.122336	28.1883	8.14609e-175	5.94937e-173	1.85765	1.97583	1.79243	0.152105	0.203643	0.137725	KIAA1244	protein_coding
ENSG00000183273	335.436	-5.67806	0.201722	-28.148	2.53356e-174	1.84521e-172	0.152179	0.119093	0.111536	7.70578	7.79632	7.09448	CCDC60	protein_coding
ENSG00000066629	787.959	2.33626	0.0830712	28.1235	5.05101e-174	3.66849e-172	3.7992	3.52947	3.85881	0.715626	0.794365	0.695844	EML1	protein_coding
ENSG00000132824	8269.36	1.35853	0.0484155	28.0599	3.02398e-173	2.19022e-171	61.1797	60.5158	56.9778	23.3873	22.9397	23.8451	SERINC3	protein_coding
ENSG00000175857	454.165	4.16502	0.148582	28.0318	6.64956e-173	4.80289e-171	6.44439	6.80087	6.17637	0.27655	0.409706	0.306049	GAPT	protein_coding
ENSG00000244509	5743.73	1.51738	0.0541393	28.0273	7.56462e-173	5.44881e-171	71.5363	69.8911	70.5874	24.5375	25.6904	24.2766	APOBEC3C	protein_coding
ENSG00000221923	402.905	4.28242	0.152798	28.0267	7.68021e-173	5.51691e-171	4.58651	4.56239	4.27503	0.182538	0.26709	0.171402	ZNF880	protein_coding
ENSG00000065308	8512.76	-1.3315	0.0475118	-28.0245	8.17392e-173	5.85552e-171	20.4767	20.3416	19.2591	51.7564	49.5265	51.4704	TRAM2	protein_coding
ENSG00000115232	1317.65	2.93965	0.105136	27.9603	4.93581e-172	3.52621e-170	8.79284	7.91168	8.33128	0.953312	1.26977	0.982555	ITGA4	protein_coding
ENSG00000104267	1165.08	1.97947	0.0708025	27.9576	5.3338e-172	3.80019e-170	20.6308	20.6319	19.9251	5.37509	5.04531	5.20087	CA2	protein_coding
ENSG00000167693	10646.2	1.18974	0.0425927	27.933	1.06075e-171	7.53706e-170	66.802	62.9905	67.491	28.5058	30.1625	28.469	NXN	protein_coding
ENSG00000182372	3730.53	1.27914	0.0458102	27.9226	1.41997e-171	1.00622e-169	17.4208	17.3246	17.9311	7.14208	7.5683	7.13767	CLN8	protein_coding
ENSG00000198346	1462.84	1.63146	0.0585033	27.8867	3.86568e-171	2.73192e-169	8.44685	8.16318	8.31086	2.66628	2.77598	2.64338	ZNF813	protein_coding
ENSG00000121207	509.512	3.18776	0.114501	27.8406	1.4008e-170	9.87299e-169	3.19887	3.18284	3.18699	0.282143	0.378741	0.352236	LRAT	protein_coding
ENSG00000084234	71742.1	1.55424	0.055864	27.8218	2.36464e-170	1.66216e-168	364.348	342.013	352.911	120.773	120.605	121.376	APLP2	protein_coding
ENSG00000180875	493.607	7.01588	0.252612	27.7734	9.09221e-170	6.37403e-168	7.72585	6.82799	8.01063	0.0697698	0.0436707	0.0109189	GREM2	protein_coding
ENSG00000176624	5478.66	-1.17678	0.0424449	-27.7249	3.49684e-169	2.4449e-167	13.5901	13.7363	13.5463	30.9093	30.9991	31.3932	MEX3C	protein_coding
ENSG00000162551	2536.72	1.56953	0.0566217	27.7196	4.05046e-169	2.82444e-167	28.1884	29.5077	28.781	9.43892	9.95952	9.85739	ALPL	protein_coding
ENSG00000078328	363.465	-4.46257	0.161002	-27.7175	4.29773e-169	2.98892e-167	0.154038	0.0997636	0.13431	3.14883	3.53357	2.74976	RBFOX1	protein_coding
ENSG00000161544	491.256	-2.93325	0.105991	-27.6746	1.4113e-168	9.78912e-167	1.30179	1.11137	1.31732	10.0959	9.41437	10.0513	CYGB	protein_coding
ENSG00000149948	10919.2	2.28691	0.0829249	27.578	2.04065e-167	1.41171e-165	33.8889	30.8286	32.795	6.72012	6.66161	6.589	HMGA2	protein_coding
ENSG00000135363	293.884	-5.37415	0.195752	-27.4538	6.25497e-166	4.31577e-164	0.189428	0.10981	0.14655	7.26805	7.16201	7.12486	LMO2	protein_coding
ENSG00000135299	3405.96	1.31645	0.0480882	27.3758	5.32938e-165	3.66748e-163	13.817	13.2395	13.8284	5.34832	5.78804	5.37919	ANKRD6	protein_coding
ENSG00000111087	528.435	-2.36368	0.0865023	-27.325	2.13803e-164	1.46746e-162	1.19854	1.22624	1.27772	6.44381	6.58426	6.39004	GLI1	protein_coding
ENSG00000116044	3524.05	1.28196	0.0469423	27.3092	3.29407e-164	2.25502e-162	21.4615	21.003	20.8624	8.68503	9.08053	8.45579	NFE2L2	protein_coding
ENSG00000135424	1999.87	1.41131	0.0516871	27.3049	3.71345e-164	2.53549e-162	12.1913	12.7067	12.5714	4.59564	4.7434	4.8261	ITGA7	protein_coding
ENSG00000235568	412.535	-2.84078	0.104073	-27.2959	4.74304e-164	3.23007e-162	0.581212	0.516471	0.593629	4.11794	4.26899	4.13285	NFAM1	protein_coding
ENSG00000148848	357.542	-4.50199	0.165525	-27.1982	6.81373e-163	4.62821e-161	0.0907003	0.0865617	0.121603	2.55728	2.24653	2.62062	ADAM12	protein_coding
ENSG00000164251	400.124	3.19719	0.117565	27.195	7.44332e-163	5.0428e-161	6.2679	6.41711	5.73967	0.655714	0.677205	0.631103	F2RL1	protein_coding
ENSG00000133980	11448	1.00238	0.0368596	27.1945	7.5472e-163	5.1e-161	98.6049	97.9512	98.5715	49.2082	49.8516	49.4439	VRTN	protein_coding
ENSG00000185070	3478.19	-1.76469	0.0649237	-27.181	1.08809e-162	7.33381e-161	1.34128	1.35977	1.24508	4.59163	4.25465	4.72944	FLRT2	protein_coding
ENSG00000124588	1456.77	1.54238	0.0567569	27.1752	1.27569e-162	8.57624e-161	22.987	23.15	22.8354	7.42551	8.33499	7.95088	NQO2	protein_coding
ENSG00000164056	863.813	2.51997	0.0927802	27.1606	1.89857e-162	1.27311e-160	8.26699	8.18393	7.8058	1.41934	1.26994	1.5453	SPRY1	protein_coding
ENSG00000011028	15964.4	-1.26717	0.0467192	-27.1231	5.25226e-162	3.51298e-160	41.7009	42.5157	41.5912	104.077	97.8081	103.93	MRC2	protein_coding
ENSG00000163531	2428.21	1.90769	0.0703807	27.1054	8.51416e-162	5.68022e-160	5.17954	4.81018	4.98971	1.36778	1.3052	1.33892	NFASC	protein_coding
ENSG00000180884	1109.36	1.75969	0.0649432	27.0958	1.10415e-161	7.34761e-160	10.5971	10.0065	10.0361	2.90894	3.04984	3.12399	ZNF792	protein_coding
ENSG00000169946	276.851	4.26777	0.157545	27.0892	1.3181e-161	8.74915e-160	2.81355	2.62693	2.6283	0.106052	0.148122	0.132399	ZFPM2	protein_coding
ENSG00000114354	6803.27	1.39174	0.0513842	27.085	1.47945e-161	9.79536e-160	50.0451	49.6854	49.4152	19.0568	18.9983	19.1691	TFG	protein_coding
ENSG00000166265	2054.38	-1.39322	0.0514448	-27.0819	1.60975e-161	1.06313e-159	10.3518	10.7458	10.6684	28.516	28.5128	27.2758	CYYR1	protein_coding
ENSG00000100503	1320.61	-1.66831	0.0617548	-27.0152	9.80757e-161	6.46092e-159	1.34384	1.32987	1.2373	4.14863	4.22741	4.20278	NIN	protein_coding
ENSG00000129422	352.742	5.38969	0.199671	26.9928	1.79328e-160	1.1784e-158	1.46384	1.43553	1.47954	0.0296081	0.0330827	0.0246425	MTUS1	protein_coding
ENSG00000166823	431.885	-3.38225	0.125411	-26.9693	3.38783e-160	2.22064e-158	1.04964	0.979956	1.0831	12.1447	10.112	11.7049	MESP1	protein_coding
ENSG00000144485	1191.29	1.72568	0.0640134	26.9581	4.58501e-160	2.99787e-158	24.7142	23.5309	25.5812	7.41118	7.4039	7.65568	HES6	protein_coding
ENSG00000164651	1720.57	1.81924	0.0675693	26.9241	1.14737e-159	7.48328e-158	20.2635	19.1635	19.2783	5.26896	6.19816	5.17406	SP8	protein_coding
ENSG00000176387	386.114	3.06093	0.113802	26.897	2.37999e-159	1.54841e-157	8.27138	8.38816	7.78413	1.05177	0.984394	0.868407	HSD11B2	protein_coding
ENSG00000176692	414.017	-4.1708	0.155277	-26.8604	6.37796e-159	4.1392e-157	0.545748	0.675083	0.667728	12.7585	11.01	12.2006	FOXC2	protein_coding
ENSG00000077943	326.025	-4.77825	0.178158	-26.8204	1.87053e-158	1.21095e-156	0.0724373	0.108841	0.124233	3.14764	2.92486	3.06347	ITGA8	protein_coding
ENSG00000164116	303.354	-4.82978	0.180187	-26.8043	2.87951e-158	1.85955e-156	0.113488	0.100655	0.141402	3.47038	4.2723	3.55742	GUCY1A3	protein_coding
ENSG00000071054	23739	-0.983113	0.0366916	-26.7939	3.80228e-158	2.44943e-156	38.5075	36.4662	37.0558	72.6155	77.0844	73.9163	MAP4K4	protein_coding
ENSG00000159176	491.58	3.66848	0.137053	26.7668	7.86153e-158	5.052e-156	1.73348	1.49557	1.60596	0.128455	0.139591	0.0948762	CSRP1	protein_coding
ENSG00000134443	783.163	7.94763	0.29695	26.7642	8.44057e-158	5.41084e-156	45.1881	44.41	46.4668	0.0379867	0.0778151	0.0802558	GRP	protein_coding
ENSG00000159658	3944.19	1.45078	0.0543227	26.7066	3.94442e-157	2.52241e-155	24.1341	23.6399	23.1903	8.55873	8.36318	9.2114	EFCAB14	protein_coding
ENSG00000112562	1074.35	-2.08552	0.0781053	-26.7015	4.52769e-157	2.88836e-155	3.20801	2.75185	2.96778	12.5875	13.6933	12.388	SMOC2	protein_coding
ENSG00000148357	263.576	-4.02247	0.150675	-26.6963	5.19299e-157	3.30474e-155	0.0696829	0.0896761	0.0800132	1.37009	1.34571	1.33014	HMCN2	protein_coding
ENSG00000139915	276.814	-4.25309	0.159314	-26.6962	5.20916e-157	3.307e-155	0.119323	0.0830049	0.137013	2.3068	2.38083	2.41331	MDGA2	protein_coding
ENSG00000162998	1794.52	2.16764	0.0812552	26.677	8.712e-157	5.51739e-155	27.4482	25.0921	30.0472	6.14432	6.30897	5.94706	FRZB	protein_coding
ENSG00000036448	350.688	-6.51444	0.244434	-26.6512	1.73451e-156	1.09584e-154	0.0401529	0.0241716	0.0339566	3.84057	3.78598	4.08122	MYOM2	protein_coding
ENSG00000137210	1622	1.6338	0.0614032	26.6077	5.53067e-156	3.48579e-154	14.1973	14.3721	13.9897	4.30351	4.93732	4.48698	TMEM14B	protein_coding
ENSG00000137819	789.697	-1.91604	0.0720667	-26.587	9.59017e-156	6.02985e-154	1.95203	1.90885	1.77616	7.30779	7.07797	7.19481	PAQR5	protein_coding
ENSG00000154319	543.874	3.36665	0.126748	26.5618	1.87482e-155	1.17598e-153	5.63402	4.43622	5.25533	0.494567	0.516423	0.438762	FAM167A	protein_coding
ENSG00000116574	979.015	-1.81185	0.0683644	-26.5029	8.97666e-155	5.61716e-153	3.10321	3.33434	3.07156	11.2537	11.0229	11.4715	RHOU	protein_coding
ENSG00000109452	300.86	-4.78979	0.181137	-26.4429	4.3986e-154	2.74588e-152	0.0446942	0.0771905	0.0355814	1.59429	1.42707	1.56995	INPP4B	protein_coding
ENSG00000184344	517.429	2.64655	0.10012	26.4337	5.61867e-154	3.49919e-152	21.8123	20.1423	20.6512	3.10482	3.75464	2.97665	GDF3	protein_coding
ENSG00000168386	585.615	-2.5352	0.0960371	-26.3981	1.43899e-153	8.94048e-152	0.942256	0.803905	0.930281	5.45441	5.10705	5.43404	FILIP1L	protein_coding
ENSG00000185924	1127.18	1.87613	0.0711036	26.3859	1.98751e-153	1.23193e-151	12.269	11.3109	12.9923	3.25496	3.47087	3.26573	RTN4RL1	protein_coding
ENSG00000139278	284.621	-3.7635	0.142695	-26.3745	2.68558e-153	1.66069e-151	0.191245	0.190483	0.275238	3.00438	3.23555	3.19005	GLIPR1	protein_coding
ENSG00000135525	898.527	2.1672	0.0822756	26.3408	6.54714e-153	4.03905e-151	6.67143	7.13259	6.6477	1.44215	1.69594	1.37924	MAP7	protein_coding
ENSG00000169676	277.644	-3.89632	0.148042	-26.3191	1.15876e-152	7.13181e-151	0.449352	0.454222	0.514595	7.60302	7.60969	7.27922	DRD5	protein_coding
ENSG00000131242	3853.67	-1.60735	0.0611912	-26.2677	4.48584e-152	2.75443e-150	3.82563	3.80837	3.3469	11.2785	11.1645	11.4074	RAB11FIP4	protein_coding
ENSG00000130717	2460.91	-1.20658	0.0459698	-26.2472	7.68483e-152	4.70768e-150	16.3917	17.07	17.1287	39.3621	39.534	38.9849	UCK1	protein_coding
ENSG00000163527	17119.2	1.4665	0.0558768	26.2453	8.08827e-152	4.94327e-150	154.518	146.191	147.814	54.8818	54.1775	54.2257	STT3B	protein_coding
ENSG00000172061	408.691	-2.77571	0.105766	-26.244	8.36711e-152	5.10179e-150	0.543472	0.471292	0.540966	3.61907	3.82106	3.59118	LRRC15	protein_coding
ENSG00000148204	456	-2.81686	0.107391	-26.2298	1.21427e-151	7.38678e-150	0.539381	0.596871	0.604319	4.11912	4.27633	4.15946	CRB2	protein_coding
ENSG00000204516	866.346	2.33602	0.0892958	26.1605	7.48737e-151	4.54425e-149	12.1457	11.5305	10.8245	2.27604	2.11229	2.45722	MICB	protein_coding
ENSG00000071575	2804.79	-1.55213	0.0593569	-26.1491	1.00825e-150	6.10513e-149	9.45137	9.16748	9.05789	26.704	29.4262	26.016	TRIB2	protein_coding
ENSG00000141934	433.665	3.15512	0.120678	26.1449	1.12716e-150	6.80947e-149	2.52964	2.8511	2.87364	0.281986	0.293556	0.328808	PPAP2C	protein_coding
ENSG00000168546	261.725	-4.47616	0.171224	-26.1421	1.21184e-150	7.30418e-149	0.148824	0.125427	0.121663	3.29149	3.21777	3.15839	GFRA2	protein_coding
ENSG00000178694	1089.9	1.90073	0.0727498	26.1269	1.80374e-150	1.08468e-148	6.90949	7.28843	6.45144	1.82429	1.85089	1.86248	NSUN3	protein_coding
ENSG00000150510	3065.05	1.75195	0.0670702	26.1211	2.09852e-150	1.25906e-148	16.7514	16.474	16.9993	4.83309	5.18491	4.94246	FAM124A	protein_coding
ENSG00000143811	2906.96	1.41777	0.0543388	26.0913	4.5756e-150	2.73899e-148	31.1622	31.3534	32.3286	11.3888	12.5336	11.7432	PYCR2	protein_coding
ENSG00000123473	4378.07	1.4308	0.0548565	26.0825	5.76018e-150	3.44023e-148	21.1242	20.4999	20.0432	7.34234	8.1561	7.49079	STIL	protein_coding
ENSG00000115226	1468.93	-1.9406	0.0744055	-26.0813	5.93603e-150	3.5372e-148	8.0448	9.09479	9.41299	35.2136	33.7702	34.3096	FNDC4	protein_coding
ENSG00000122756	1731.76	-2.11207	0.0811888	-26.0143	3.41402e-149	2.02975e-147	8.12149	8.52285	8.32659	37.9927	33.8004	37.9288	CNTFR	protein_coding
ENSG00000138413	18205.3	1.53151	0.0588865	26.0078	4.04251e-149	2.39798e-147	149.429	142.721	140.62	50.0478	51.5486	48.9604	IDH1	protein_coding
ENSG00000146555	561.351	2.5601	0.09846	26.0014	4.77606e-149	2.82672e-147	2.21884	2.19071	1.92644	0.353766	0.345871	0.369931	SDK1	protein_coding
ENSG00000147100	2433.37	-1.58808	0.0611065	-25.9887	6.64716e-149	3.92527e-147	8.74379	8.50011	8.14322	25.8629	26.0681	25.3483	SLC16A2	protein_coding
ENSG00000130208	1833.86	1.79947	0.06934	25.9514	1.75505e-148	1.03406e-146	67.5987	64.8132	68.0833	19.5903	18.8683	19.4555	APOC1	protein_coding
ENSG00000103942	1218.4	1.748	0.0673728	25.9451	2.06358e-148	1.21312e-146	3.43263	3.25242	3.46353	0.946577	1.11157	0.961174	HOMER2	protein_coding
ENSG00000176595	1704.85	-1.62299	0.0625667	-25.9401	2.35251e-148	1.37988e-146	4.22268	3.89734	3.92045	11.654	13.2861	12.6247	KBTBD11	protein_coding
ENSG00000006432	3232	1.50337	0.058086	25.8818	1.06666e-147	6.24256e-146	10.6226	10.124	9.81393	3.44773	3.5861	3.80289	MAP3K9	protein_coding
ENSG00000153015	5106.59	1.46523	0.0566458	25.8665	1.58693e-147	9.26676e-146	51.3814	47.8507	49.4799	17.9266	17.861	18.4197	CWC27	protein_coding
ENSG00000168675	1261.72	-1.55744	0.0602192	-25.8629	1.74184e-147	1.01488e-145	1.20261	1.15708	1.10893	3.41997	3.54139	3.37433	LDLRAD4	protein_coding
ENSG00000129354	369.463	4.86577	0.188585	25.8014	8.544e-147	4.96708e-145	7.34959	8.63521	7.10523	0.248218	0.284144	0.15424	AP1M2	protein_coding
ENSG00000143341	581.252	-2.62199	0.101669	-25.7894	1.16494e-146	6.75744e-145	0.265331	0.319734	0.249107	1.76432	1.68679	1.76206	HMCN1	protein_coding
ENSG00000145632	3251.2	-1.55546	0.060314	-25.7893	1.16848e-146	6.76301e-145	10.6317	10.0028	10.607	31.4453	30.3847	31.2028	PLK2	protein_coding
ENSG00000159713	253.027	5.14603	0.199586	25.7835	1.35619e-146	7.83212e-145	7.1819	7.3809	6.17365	0.148174	0.208678	0.14783	TPPP3	protein_coding
ENSG00000143549	20942.1	1.08954	0.0422871	25.7652	2.1751e-146	1.25338e-144	82.6002	76.6958	81.7423	37.8025	39.3168	37.0295	TPM3	protein_coding
ENSG00000149600	2577.52	1.32735	0.0515234	25.762	2.36672e-146	1.36081e-144	32.8957	34.1928	31.8776	13.1108	13.0699	13.515	COMMD7	protein_coding
ENSG00000221818	448.106	-7.64412	0.296942	-25.7428	3.87794e-146	2.22485e-144	0.00924642	0.0192963	0.0169423	4.91501	4.89379	5.16631	EBF2	protein_coding
ENSG00000182580	2412.66	-1.38169	0.0536805	-25.7392	4.25381e-146	2.43517e-144	9.13499	8.66304	8.90525	23.7172	23.1816	23.5546	EPHB3	protein_coding
ENSG00000105894	1297.72	-2.05707	0.0799302	-25.7358	4.64398e-146	2.65273e-144	8.72238	8.7293	7.7834	36.384	34.4827	35.8167	PTN	protein_coding
ENSG00000166710	2816.62	-1.67118	0.0649653	-25.7241	6.27742e-146	3.578e-144	13.4086	12.774	12.5266	40.6264	41.5639	42.714	B2M	protein_coding
ENSG00000087088	4599.49	1.14475	0.0445149	25.7162	7.70943e-146	4.38467e-144	61.7439	65.271	61.1507	27.7782	29.5011	28.3364	BAX	protein_coding
ENSG00000137266	820.932	-1.94342	0.0755901	-25.7099	9.05021e-146	5.13609e-144	1.10802	1.31986	1.11304	4.62848	4.59183	4.50559	SLC22A23	protein_coding
ENSG00000162817	367.855	2.99978	0.116724	25.6998	1.17538e-145	6.656e-144	4.85712	4.65135	4.51077	0.530412	0.640281	0.526957	C1orf115	protein_coding
ENSG00000205856	343.457	-3.26281	0.127267	-25.6375	5.82253e-145	3.29011e-143	1.0402	1.12969	0.98021	9.73733	11.5443	9.89291	C22orf42	protein_coding
ENSG00000157557	4671.46	1.18566	0.0462706	25.6245	8.14602e-145	4.59313e-143	36.5564	36.941	37.1836	15.9488	16.8794	16.1516	ETS2	protein_coding
ENSG00000197380	388.361	-3.12555	0.121982	-25.623	8.46689e-145	4.76381e-143	0.410939	0.579506	0.500984	4.54057	4.1411	4.60329	DACT3	protein_coding
ENSG00000109971	39588.4	1.92107	0.0749797	25.6212	8.8607e-145	4.97471e-143	277.744	245.048	286.491	68.0801	79.5255	66.692	HSPA8	protein_coding
ENSG00000127399	432.767	6.6516	0.259773	25.6054	1.3267e-144	7.43262e-143	8.15868	7.60191	8.50484	0.0590982	0.0605307	0.0332956	LRRC61	protein_coding
ENSG00000203805	475.033	2.64683	0.103414	25.5944	1.75918e-144	9.83451e-143	12.1465	10.6532	12.2386	1.79291	2.03114	1.69628	PPAPDC1A	protein_coding
ENSG00000109787	2320.06	-1.30454	0.051003	-25.5778	2.69477e-144	1.50328e-142	6.10689	6.22944	5.97885	15.17	14.9698	15.5605	KLF3	protein_coding
ENSG00000149256	3848.99	-1.56162	0.061107	-25.5555	4.768e-144	2.65419e-142	3.606	3.51809	3.31687	10.3263	10.534	10.3347	TENM4	protein_coding
ENSG00000134215	1335.38	-2.11679	0.0828387	-25.5532	5.06426e-144	2.81313e-142	2.11193	2.35237	1.88978	9.3899	9.21451	9.32427	VAV3	protein_coding
ENSG00000162688	9967.09	2.68645	0.105226	25.5304	9.05948e-144	5.02179e-142	54.0497	52.149	50.2406	7.61981	8.91748	7.54994	AGL	protein_coding
ENSG00000169891	772.646	1.87539	0.0734585	25.53	9.16555e-144	5.06986e-142	2.96205	3.03942	2.92358	0.831674	0.851834	0.75477	REPS2	protein_coding
ENSG00000149922	788.067	-3.41294	0.133994	-25.4708	4.15537e-143	2.29368e-141	1.32325	1.41415	1.40784	16.4164	13.9795	15.7342	TBX6	protein_coding
ENSG00000068878	9152.34	1.07827	0.0423595	25.4553	6.17043e-143	3.39879e-141	31.6248	31.3063	31.3069	14.6813	15.1568	15.1254	PSME4	protein_coding
ENSG00000087128	690.609	3.12116	0.122682	25.441	8.87516e-143	4.87836e-141	12.6099	11.8005	11.6312	1.33057	1.43251	1.27779	TMPRSS11E	protein_coding
ENSG00000154760	1375.94	1.48594	0.0584087	25.4403	9.03338e-143	4.95494e-141	6.24511	6.27978	6.54705	2.2593	2.33359	2.25487	SLFN13	protein_coding
ENSG00000164483	2551.26	-1.31488	0.0517288	-25.4188	1.56307e-142	8.55576e-141	6.39866	6.54806	6.07928	16.2172	15.9172	15.6818	SAMD3	protein_coding
ENSG00000155629	379.44	-2.72981	0.107445	-25.4067	2.12873e-142	1.16277e-140	0.617076	0.587895	0.598345	4.14663	3.88352	4.28035	PIK3AP1	protein_coding
ENSG00000184216	5254.56	1.16038	0.0457445	25.3666	5.88999e-142	3.2106e-140	44.2134	42.9885	44.3462	20.0214	19.704	19.6136	IRAK1	protein_coding
ENSG00000152518	2706.16	-1.92089	0.0758157	-25.3364	1.26994e-141	6.90798e-140	9.20059	10.1145	9.87494	39.0527	34.0061	39.0087	ZFP36L2	protein_coding
ENSG00000104368	341.838	-3.28433	0.129709	-25.3208	1.8872e-141	1.02444e-139	0.339478	0.355947	0.318866	3.64884	3.22198	3.37463	PLAT	protein_coding
ENSG00000122861	3930.84	-1.71907	0.0679959	-25.2819	5.05227e-141	2.73689e-139	18.7438	18.4819	17.2007	62.5385	56.0294	62.965	PLAU	protein_coding
ENSG00000002746	309.266	5.57998	0.221778	25.1602	1.09271e-139	5.90716e-138	1.26047	1.30057	1.10929	0.0254632	0.0237095	0.0130417	HECW1	protein_coding
ENSG00000223756	2015.91	1.36837	0.0543951	25.1561	1.21048e-139	6.53037e-138	19.0635	19.277	19.3293	6.99265	8.02017	7.37128	TSSC2	transcribed_unprocessed_pseudogene
ENSG00000110660	1247.12	1.5991	0.0636021	25.1423	1.71731e-139	9.24563e-138	12.693	12.7118	11.9868	3.99192	4.29802	4.07912	SLC35F2	protein_coding
ENSG00000040933	7207.45	1.61076	0.064153	25.1081	4.05355e-139	2.17787e-137	22.8759	21.8685	21.6943	7.24881	7.15712	7.45454	INPP4A	protein_coding
ENSG00000176641	2727.96	1.73791	0.0693685	25.0533	1.60717e-138	8.61725e-137	10.0383	10.057	10.3503	3.10132	2.81836	3.25686	RNF152	protein_coding
ENSG00000084444	2290.12	-1.16898	0.0466906	-25.0368	2.43356e-138	1.30215e-136	6.32547	6.23918	6.09456	13.8814	14.4198	14.0736	KIAA1467	protein_coding
ENSG00000180318	328.964	-2.9337	0.117186	-25.0345	2.57655e-138	1.37586e-136	1.67555	1.51208	1.72591	13.2662	12.9921	12.8088	ALX1	protein_coding
ENSG00000050165	4888.66	-1.11146	0.0444554	-25.0017	5.86012e-138	3.1229e-136	16.4444	16.0611	16.1495	36.0265	35.0116	35.2131	DKK3	protein_coding
ENSG00000223764	926.003	-1.8362	0.0737841	-24.8861	1.05212e-136	5.59545e-135	2.73705	2.95189	3.26319	10.5653	11.3597	10.4618	RP11-54O7.3	lincRNA
ENSG00000176842	499.751	-2.64943	0.106545	-24.8668	1.70386e-136	9.04321e-135	1.25737	1.632	1.50034	9.82868	8.79256	9.41843	IRX5	protein_coding
ENSG00000183508	262.554	-3.28204	0.132048	-24.855	2.28507e-136	1.21035e-134	0.314801	0.273072	0.279372	2.82177	3.06289	2.94124	FAM46C	protein_coding
ENSG00000145808	615.077	2.81687	0.113437	24.8321	4.03406e-136	2.13244e-134	4.81581	4.74095	4.05286	0.585802	0.716329	0.580934	ADAMTS19	protein_coding
ENSG00000004864	6878.79	1.05464	0.0425406	24.7915	1.10715e-135	5.84073e-134	62.1386	59.363	61.4305	28.7368	31.0933	28.8777	SLC25A13	protein_coding
ENSG00000172461	262.354	5.75366	0.232301	24.7682	1.97585e-135	1.04026e-133	1.105	1.15716	1.18511	0.00706903	0.0193077	0.0199133	FUT9	protein_coding
ENSG00000163623	289.643	-6.52308	0.263803	-24.7271	5.46866e-135	2.8734e-133	0.049477	0.066377	0.062165	7.26984	7.41388	7.19272	NKX6-1	protein_coding
ENSG00000189431	418.735	7.26497	0.293888	24.7202	6.48032e-135	3.39815e-133	17.3074	14.9888	15.7844	0	0.0551471	0.0758357	RASSF10	processed_pseudogene
ENSG00000259153	636.779	2.23299	0.0904458	24.6887	1.41512e-134	7.40581e-133	37.5927	38.9558	38.1137	7.17869	8.6244	8.29874	RP6-65G23.3	lincRNA
ENSG00000117036	2577.58	1.33795	0.0541986	24.6862	1.50634e-134	7.86746e-133	15.6657	14.8481	15.0381	5.86575	5.94623	6.33046	ETV3	protein_coding
ENSG00000137198	456.841	-2.51169	0.101773	-24.6793	1.78367e-134	9.29742e-133	2.04246	2.06491	1.80496	11.8763	11.1035	11.4951	GMPR	protein_coding
ENSG00000174807	464.056	-2.807	0.11385	-24.6553	3.2322e-134	1.68145e-132	1.43255	1.54817	1.34056	10.0721	9.97322	10.9557	CD248	protein_coding
ENSG00000095777	582.488	2.26351	0.0918278	24.6495	3.72845e-134	1.93577e-132	3.32459	2.99371	3.02534	0.675118	0.695527	0.572762	MYO3A	protein_coding
ENSG00000003249	861.118	2.31886	0.0941413	24.6317	5.77845e-134	2.99418e-132	9.93383	9.51886	9.38235	1.90913	2.00711	1.83575	DBNDD1	protein_coding
ENSG00000187595	417.353	-2.69236	0.109348	-24.6218	7.37124e-134	3.81196e-132	0.53595	0.732331	0.565834	4.07236	4.1291	3.78691	ZNF385C	protein_coding
ENSG00000109610	887.997	-2.65746	0.107972	-24.6125	9.28862e-134	4.79406e-132	3.44405	3.43324	3.57223	21.6473	24.5215	21.5784	SOD3	protein_coding
ENSG00000164199	840.699	2.02047	0.0821037	24.6088	1.01796e-133	5.24359e-132	1.43689	1.62135	1.40315	0.359048	0.380432	0.356519	GPR98	protein_coding
ENSG00000117625	2116.86	1.83925	0.0747521	24.6046	1.12643e-133	5.79096e-132	9.59386	9.80415	10.0541	2.75552	2.84234	2.65418	RCOR3	protein_coding
ENSG00000138639	906.597	2.00576	0.0815529	24.5945	1.44527e-133	7.41558e-132	4.10705	4.10128	3.93907	1.09554	0.98393	0.967291	ARHGAP24	protein_coding
ENSG00000116675	1435.15	1.76713	0.0718959	24.579	2.11677e-133	1.08398e-131	8.08944	7.95322	7.70716	2.49632	2.19021	2.35058	DNAJC6	protein_coding
ENSG00000136643	2377.75	1.14572	0.0466958	24.5359	6.12111e-133	3.12845e-131	13.6653	13.3802	13.4428	5.98488	6.17809	6.26705	RPS6KC1	protein_coding
ENSG00000123472	3033.42	1.17134	0.0477516	24.5299	7.09498e-133	3.61913e-131	18.9191	17.7405	18.793	8.38774	8.21779	8.24496	ATPAF1	protein_coding
ENSG00000053108	679.654	-1.87391	0.0764391	-24.515	1.02139e-132	5.19997e-131	1.192	1.19647	1.21432	4.25806	4.72267	4.40172	FSTL4	protein_coding
ENSG00000198286	742.507	2.15685	0.0879828	24.5145	1.03534e-132	5.26077e-131	5.6674	5.8967	5.30854	1.20873	1.31189	1.23817	CARD11	protein_coding
ENSG00000101098	496.086	2.54198	0.103722	24.5078	1.22073e-132	6.19078e-131	4.26107	4.25601	4.11799	0.813445	0.772743	0.577237	RIMS4	protein_coding
ENSG00000059804	78669.2	1.7727	0.0723619	24.4977	1.56323e-132	7.91242e-131	451.751	419.928	456.199	131.296	128.119	130.337	SLC2A3	protein_coding
ENSG00000095739	1041.93	1.86508	0.0762539	24.4588	4.05174e-132	2.04687e-130	16.2414	15.6536	16.7571	4.35866	4.72187	4.27967	BAMBI	protein_coding
ENSG00000046653	5511.02	-1.7837	0.0729743	-24.4429	5.9931e-132	3.02179e-130	14.0137	13.5657	14.5529	48.903	48.7495	49.5113	GPM6B	protein_coding
ENSG00000213949	536.512	-2.34189	0.0958209	-24.4403	6.38283e-132	3.21212e-130	0.336008	0.296053	0.285447	1.45562	1.64963	1.65294	ITGA1	protein_coding
ENSG00000151617	300.581	3.17067	0.129747	24.4373	6.86259e-132	3.44694e-130	3.52044	3.81033	3.49687	0.457669	0.339853	0.402888	EDNRA	protein_coding
ENSG00000221866	795.726	-1.95789	0.0802356	-24.4017	1.63938e-131	8.21853e-130	0.700786	0.675625	0.754323	2.59056	2.92334	2.89788	PLXNA4	protein_coding
ENSG00000117602	2460.45	1.25326	0.0513825	24.3908	2.14383e-131	1.07269e-129	13.5121	13.4157	13.1438	5.62759	5.71956	5.58129	RCAN3	protein_coding
ENSG00000131828	5617.6	1.0403	0.0426629	24.3841	2.52099e-131	1.259e-129	43.7411	42.5894	43.397	20.6925	22.2995	20.5364	PDHA1	protein_coding
ENSG00000231205	1207.92	1.58511	0.0650524	24.3667	3.85439e-131	1.92126e-129	8.41197	8.05198	7.90291	2.61498	2.89054	2.63354	ZNF826P	transcribed_unprocessed_pseudogene
ENSG00000131771	267.171	-4.49494	0.184644	-24.3438	6.74645e-131	3.35646e-129	0.15806	0.202411	0.163238	4.25912	3.87159	4.63416	PPP1R1B	protein_coding
ENSG00000173221	2293.01	1.49681	0.0616309	24.2867	2.70871e-130	1.34507e-128	12.7831	12.1756	12.4101	4.40593	4.66027	4.24324	GLRX	protein_coding
ENSG00000130675	227.974	4.75373	0.196234	24.2248	1.22035e-129	6.04847e-128	3.16647	2.99801	3.173	0.130784	0.106375	0.0758502	MNX1	protein_coding
ENSG00000174718	4688.24	1.24283	0.0513316	24.2118	1.6695e-129	8.25901e-128	20.8704	21.7497	19.9967	8.67266	8.98502	8.95769	KIAA1551	protein_coding
ENSG00000106333	1134.87	-2.01632	0.0832955	-24.2069	1.88219e-129	9.29361e-128	3.83506	4.02101	3.83601	15.9071	16.1802	15.9464	PCOLCE	protein_coding
ENSG00000132589	8100.6	1.01264	0.0418602	24.1911	2.75849e-129	1.35949e-127	86.275	84.9098	86.166	42.1914	42.7476	43.6005	FLOT2	protein_coding
ENSG00000088756	4695.9	1.73532	0.0718066	24.1665	5.00273e-129	2.46091e-127	16.7228	15.8689	16.3975	4.82322	4.847	5.09413	ARHGAP28	protein_coding
ENSG00000136068	21231.3	0.849844	0.0351861	24.1529	6.96839e-129	3.42143e-127	51.4744	51.7923	51.1847	28.1237	29.0166	29.2357	FLNB	protein_coding
ENSG00000145708	363.162	7.28785	0.301999	24.1321	1.15224e-128	5.64684e-127	8.72337	9.64639	7.46011	0.0115329	0.0295311	0.0324879	CRHBP	protein_coding
ENSG00000135842	421.159	2.78397	0.115577	24.0876	3.37503e-128	1.65093e-126	2.49336	2.58945	2.17689	0.312764	0.34012	0.3807	FAM129A	protein_coding
ENSG00000258498	1382.06	2.38543	0.099037	24.0863	3.483e-128	1.70057e-126	9.05571	10.4521	11.7184	1.97248	2.07641	1.88869	DIO3OS	lincRNA
ENSG00000198668	12133.1	1.04257	0.0432884	24.0843	3.64827e-128	1.77795e-126	54.3227	52.0938	54.4463	25.6474	27.352	25.6851	CALM1	protein_coding
ENSG00000114638	468.86	2.66247	0.110573	24.0789	4.16361e-128	2.02534e-126	8.2494	8.42199	8.11684	1.32674	1.22739	1.33621	UPK1B	protein_coding
ENSG00000165495	640.187	-2.4017	0.0998337	-24.057	7.04591e-128	3.42105e-126	0.897447	0.960806	0.95363	5.1076	4.89463	5.17438	PKNOX2	protein_coding
ENSG00000153976	1317.29	1.77119	0.073718	24.0266	1.46803e-127	7.11463e-126	19.2642	18.434	18.3227	5.6215	5.99715	4.83385	HS3ST3A1	protein_coding
ENSG00000101144	329.107	3.08529	0.128422	24.0247	1.53559e-127	7.42836e-126	3.01942	3.1317	3.07165	0.328159	0.351392	0.378171	BMP7	protein_coding
ENSG00000118515	380.913	-2.47041	0.102848	-24.0201	1.7159e-127	8.28528e-126	0.423498	0.37584	0.37439	2.2485	2.17709	2.26474	SGK1	protein_coding
ENSG00000151067	388.232	-2.59817	0.108229	-24.0063	2.39146e-127	1.15261e-125	0.174699	0.194799	0.190807	1.15072	1.10235	1.21558	CACNA1C	protein_coding
ENSG00000154678	208.231	-4.73654	0.197313	-24.0053	2.44929e-127	1.17831e-125	0.047346	0.0370522	0.0260258	1.10633	1.12236	1.08715	PDE1C	protein_coding
ENSG00000125449	1043.03	1.76318	0.0734583	24.0024	2.62313e-127	1.25963e-125	15.9941	14.742	16.1736	4.42016	4.90849	4.50802	ARMC7	protein_coding
ENSG00000272168	478.839	2.3473	0.0978321	23.9932	3.2759e-127	1.57022e-125	1.88202	1.6732	1.7962	0.301225	0.376759	0.35696	CASC15	lincRNA
ENSG00000125735	941.558	-2.91839	0.12169	-23.9821	4.27372e-127	2.04476e-125	1.50194	1.48621	1.29487	10.744	12.7161	10.0298	TNFSF14	protein_coding
ENSG00000100234	5882.61	-1.67502	0.0698785	-23.9705	5.64908e-127	2.69787e-125	18.7321	19.4397	17.7077	59.4423	61.8076	59.5434	TIMP3	protein_coding
ENSG00000135919	39471.4	-1.0299	0.0429867	-23.9585	7.52977e-127	3.58951e-125	77.1122	74.3737	75.5627	158.099	152.009	157.963	SERPINE2	protein_coding
ENSG00000029993	13417.6	0.837557	0.0349612	23.9568	7.85346e-127	3.73702e-125	95.7223	93.3835	96.4465	52.6826	55.5038	52.8947	HMGB3	protein_coding
ENSG00000160710	15597.5	1.19778	0.0500115	23.9501	9.2286e-127	4.38342e-125	71.5269	68.4065	69.0476	29.8701	31.1212	30.7459	ADAR	protein_coding
ENSG00000020577	967.789	-1.85348	0.0774906	-23.9187	1.95475e-126	9.26792e-125	0.978597	1.04355	0.928073	3.55408	3.50012	3.73944	SAMD4A	protein_coding
ENSG00000172201	577.987	-2.17362	0.0909425	-23.9011	2.9831e-126	1.4118e-124	3.03362	2.81101	2.70083	13.0189	13.0308	13.3157	ID4	protein_coding
ENSG00000118523	12003.6	-1.56856	0.0657295	-23.8638	7.27765e-126	3.43807e-124	79.164	80.701	75.3852	245.816	215.847	244.478	CTGF	protein_coding
ENSG00000188290	421.463	2.50485	0.104977	23.861	7.79378e-126	3.67527e-124	16.9153	17.1616	19.0254	3.00713	2.97637	3.31918	HES4	protein_coding
ENSG00000128591	10605.5	-0.925405	0.0388118	-23.8434	1.18538e-125	5.57981e-124	21.6431	21.2381	20.887	39.858	40.9918	41.4104	FLNC	protein_coding
ENSG00000095752	1012.4	-1.76479	0.0740289	-23.8392	1.30922e-125	6.1517e-124	4.89981	4.60141	4.62365	16.3267	16.8031	15.6574	IL11	protein_coding
ENSG00000170807	238.765	-5.82132	0.24442	-23.8169	2.23316e-125	1.04743e-123	0.10383	0.100007	0.0702457	6.58134	6.68026	6.34377	LMOD2	protein_coding
ENSG00000267041	723.209	2.28192	0.095952	23.7819	5.13605e-125	2.40468e-123	2.86478	2.9269	2.88067	0.490048	0.590502	0.675726	ZNF850	protein_coding
ENSG00000180592	748.921	2.08037	0.0874803	23.781	5.24645e-125	2.45199e-123	5.23403	5.05242	4.83803	1.3083	1.17251	1.11732	SKIDA1	protein_coding
ENSG00000079739	5218.66	1.16779	0.049165	23.7526	1.03336e-124	4.82094e-123	42.958	44.4737	42.2086	19.7438	18.7045	19.6989	PGM1	protein_coding
ENSG00000196935	1018.03	1.6622	0.0700342	23.7341	1.60508e-124	7.47487e-123	1.33129	1.37375	1.31958	0.417416	0.439963	0.416162	SRGAP1	protein_coding
ENSG00000159307	309.721	-3.10466	0.130964	-23.7062	3.11371e-124	1.44749e-122	0.174355	0.143481	0.156113	1.39856	1.55115	1.33387	SCUBE1	protein_coding
ENSG00000116260	3993.81	1.13042	0.0477068	23.6952	4.04277e-124	1.87606e-122	15.3302	15.7481	14.7832	7.25623	7.07475	6.78502	QSOX1	protein_coding
ENSG00000198844	271.609	3.39608	0.143352	23.6904	4.52714e-124	2.09712e-122	2.24139	2.10876	2.27843	0.207614	0.209519	0.189214	ARHGEF15	protein_coding
ENSG00000143320	6147.54	-1.62857	0.0687821	-23.6773	6.18052e-124	2.85797e-122	72.8928	73.7422	73.5972	233.164	225.376	231.343	CRABP2	protein_coding
ENSG00000158528	540.31	2.11968	0.089674	23.6376	1.58492e-123	7.31602e-122	2.09888	2.0329	2.01501	0.426152	0.476567	0.502234	PPP1R9A	protein_coding
ENSG00000115414	18942.9	1.36706	0.0579064	23.6081	3.18358e-123	1.46697e-121	35.0849	38.2213	33.5888	13.3451	14.5282	13.812	FN1	protein_coding
ENSG00000250303	201.393	-5.13409	0.217532	-23.6015	3.7181e-123	1.71026e-121	0.0912831	0.0612314	0.0669035	3.118	3.03522	2.94441	RP11-356J5.12	processed_transcript
ENSG00000153551	636.621	-2.0671	0.0875923	-23.5991	3.93304e-123	1.80596e-121	1.83756	1.94773	1.76447	8.17863	7.43239	8.03573	CMTM7	protein_coding
ENSG00000163694	979.637	-1.48414	0.062894	-23.5976	4.0831e-123	1.87159e-121	1.8662	2.03385	1.92256	5.43697	5.46413	5.53426	RBM47	protein_coding
ENSG00000108001	243.953	-3.52049	0.149208	-23.5945	4.38717e-123	2.00746e-121	0.306684	0.317546	0.285293	3.71306	3.47003	3.74753	EBF3	protein_coding
ENSG00000261795	236.123	-3.52118	0.149316	-23.5821	5.8777e-123	2.6848e-121	0.380763	0.393759	0.373755	4.48422	4.93868	4.44247	RP11-90P13.1	lincRNA
ENSG00000163947	603.513	2.10795	0.0894356	23.5694	7.93333e-123	3.61746e-121	3.83717	4.01768	3.56393	0.921659	0.883745	0.845866	ARHGEF3	protein_coding
ENSG00000112139	200.955	-4.06061	0.172432	-23.549	1.28483e-122	5.84845e-121	0.0522745	0.0481285	0.0574698	0.957018	0.988385	0.925912	MDGA1	protein_coding
ENSG00000267909	461.337	7.81986	0.332074	23.5486	1.29853e-122	5.90054e-121	6.02993	6.27262	6.30995	0.00782539	0.00801508	0	CCDC177	protein_coding
ENSG00000163399	26862.7	0.900383	0.0382438	23.5432	1.47209e-122	6.67762e-121	122.931	117.922	119.022	65.2678	64.5448	64.5383	ATP1A1	protein_coding
ENSG00000106351	509.184	2.35664	0.100108	23.541	1.55302e-122	7.03258e-121	4.79011	4.51834	4.95537	0.950091	0.903613	0.930916	AGFG2	protein_coding
ENSG00000188095	307.308	-3.85642	0.163976	-23.5182	2.65656e-122	1.2009e-120	0.587207	0.593571	0.860756	11.7304	9.25714	11.0829	MESP2	protein_coding
ENSG00000166165	7507.62	1.52151	0.0648046	23.4783	6.78884e-122	3.06362e-120	102.033	98.2242	109.29	35.6575	36.9498	35.7481	CKB	protein_coding
ENSG00000243811	1069.64	1.97496	0.0842181	23.4506	1.30361e-121	5.87275e-120	15.2129	15.3596	14.9157	3.44225	3.85745	4.2222	APOBEC3D	protein_coding
ENSG00000269743	616.383	1.89766	0.0810048	23.4265	2.29713e-121	1.03308e-119	3.23122	3.32172	3.31763	0.835913	0.931152	0.868064	SLC25A53	protein_coding
ENSG00000275410	279.689	6.05535	0.258567	23.4188	2.7469e-121	1.23323e-119	2.36343	2.68561	2.77127	0.0108442	0.0416517	0.0190925	HNF1B	protein_coding
ENSG00000071073	462.741	2.66789	0.113974	23.4079	3.54863e-121	1.59046e-119	2.31713	2.13419	2.16892	0.328974	0.340386	0.359337	MGAT4A	protein_coding
ENSG00000123130	2950.68	1.22844	0.0524894	23.4036	3.92733e-121	1.75718e-119	18.7735	18.5923	18.6385	8.02081	7.85107	8.21575	ACOT9	protein_coding
ENSG00000101670	3998.41	-1.7906	0.0767009	-23.3452	1.54226e-120	6.88868e-119	4.84171	4.00153	4.17298	15.7501	14.4889	15.5272	LIPG	protein_coding
ENSG00000115840	319.274	-2.55115	0.109359	-23.3282	2.29588e-120	1.02374e-118	0.531699	0.614241	0.579903	3.48345	3.42057	3.41334	SLC25A12	protein_coding
ENSG00000138640	1001.97	-1.49417	0.0640517	-23.3276	2.32627e-120	1.03552e-118	1.1686	1.15996	1.12688	3.34153	3.22835	3.29386	FAM13A	protein_coding
ENSG00000100968	2309.91	-1.49638	0.064182	-23.3147	3.14743e-120	1.39868e-118	3.88573	4.16785	4.19802	11.9352	11.3573	11.6784	NFATC4	protein_coding
ENSG00000148925	2733.85	1.26784	0.0543833	23.313	3.27065e-120	1.45098e-118	26.6179	25.4853	25.4347	11.09	10.6957	10.6892	BTBD10	protein_coding
ENSG00000146674	6621.42	-1.61447	0.0694524	-23.2457	1.57203e-119	6.96236e-118	16.2721	14.9675	14.5581	48.9108	43.7185	49.5112	IGFBP3	protein_coding
ENSG00000065485	2138.7	1.34739	0.0579816	23.2383	1.86817e-119	8.25994e-118	18.5486	18.1374	17.5894	7.1231	7.0041	7.35513	PDIA5	protein_coding
ENSG00000188517	714.624	-2.61475	0.112684	-23.2042	4.13031e-119	1.82311e-117	1.09504	1.0263	0.756926	5.87449	6.00196	6.22785	COL25A1	protein_coding
ENSG00000124831	4391.37	1.11542	0.0480752	23.2015	4.40206e-119	1.93979e-117	11.6805	11.1562	11.85	5.22888	5.41405	5.48439	LRRFIP1	protein_coding
ENSG00000006757	523.174	7.20338	0.310868	23.1718	8.76647e-119	3.85651e-117	5.73674	5.74456	5.95845	0.0187891	0.0144334	0.00661607	PNPLA4	protein_coding
ENSG00000107796	352.799	-2.70606	0.116913	-23.146	1.59534e-118	7.00642e-117	1.05927	1.06018	1.0061	6.55718	7.82637	6.55074	ACTA2	protein_coding
ENSG00000166348	2547.61	1.23357	0.0533051	23.1417	1.7642e-118	7.73506e-117	9.6867	9.50368	9.01591	3.94469	4.04379	4.08434	USP54	protein_coding
ENSG00000099860	1903.24	-1.17675	0.0508565	-23.1387	1.89011e-118	8.27324e-117	14.4055	15.3614	14.9623	34.1109	34.2331	33.6909	GADD45B	protein_coding
ENSG00000119686	515.637	2.30328	0.0996196	23.1208	2.86121e-118	1.2503e-116	4.36868	4.079	4.23179	0.809319	0.983941	0.736775	FLVCR2	protein_coding
ENSG00000166923	604.99	-2.13139	0.0924765	-23.0479	1.54346e-117	6.73342e-116	0.452494	0.42073	0.402241	1.91225	1.96313	1.83455	GREM1	protein_coding
ENSG00000146833	358.852	2.66458	0.115669	23.0362	2.02234e-117	8.80791e-116	3.56775	3.25973	3.45165	0.548582	0.490799	0.577176	TRIM4	protein_coding
ENSG00000104154	268.977	3.26361	0.141706	23.0309	2.2867e-117	9.94279e-116	1.78054	1.6239	1.49115	0.16818	0.170207	0.1551	SLC30A4	protein_coding
ENSG00000105419	5153.17	1.20433	0.0523503	23.0053	4.12752e-117	1.79171e-115	31.5261	33.88	32.6274	14.7685	13.9856	14.1031	MEIS3	protein_coding
ENSG00000160336	1295.14	1.37573	0.0598027	23.0045	4.19736e-117	1.81902e-115	9.58742	9.43664	10.0367	3.64824	3.84554	3.76212	ZNF761	protein_coding
ENSG00000135333	603.153	-2.02671	0.0881348	-22.9955	5.16746e-117	2.23574e-115	1.07657	1.01651	0.98738	4.04951	4.68944	4.03044	EPHA7	protein_coding
ENSG00000122254	244.958	-6.5095	0.283147	-22.9898	5.90003e-117	2.54848e-115	0.0251197	0.0655277	0.0828488	7.53255	7.07963	7.39345	HS3ST2	protein_coding
ENSG00000163235	301.233	-3.47219	0.15113	-22.9749	8.31638e-117	3.5863e-115	0.377969	0.392097	0.256084	4.08399	3.66595	4.17428	TGFA	protein_coding
ENSG00000197321	1972.71	-1.12884	0.0491476	-22.9684	9.65658e-117	4.1574e-115	3.73599	3.64865	3.60776	7.96375	8.32839	7.99567	SVIL	protein_coding
ENSG00000160963	4507.55	-0.972206	0.0423701	-22.9456	1.63197e-116	7.01452e-115	27.6179	28.1579	27.2322	54.8202	54.7747	54.7867	COL26A1	protein_coding
ENSG00000206052	656.231	2.21994	0.0967971	22.9339	2.13343e-116	9.15491e-115	2.93944	2.77135	3.00167	0.57511	0.656069	0.623291	DOK6	protein_coding
ENSG00000166974	2638.76	-1.23401	0.0538277	-22.9252	2.60415e-116	1.11566e-114	7.5496	7.82235	7.2212	18.0621	17.6829	17.9291	MAPRE2	protein_coding
ENSG00000113319	237.782	3.79337	0.165475	22.9241	2.66977e-116	1.14191e-114	1.27996	1.06867	1.27945	0.102701	0.0819868	0.0680722	RASGRF2	protein_coding
ENSG00000103150	829.292	1.88254	0.0821243	22.9231	2.73413e-116	1.16753e-114	1.90576	2.04278	2.09071	0.532077	0.610536	0.487408	MLYCD	protein_coding
ENSG00000187554	391.835	2.41123	0.105287	22.9015	4.48819e-116	1.91343e-114	3.52178	3.57847	3.44506	0.624365	0.736503	0.58298	TLR5	protein_coding
ENSG00000139269	562.773	-2.19674	0.096026	-22.8765	7.96409e-116	3.38978e-114	1.80865	2.14011	1.84524	8.81345	9.07651	9.01574	INHBE	protein_coding
ENSG00000228709	1089.53	2.27418	0.0994258	22.8731	8.60484e-116	3.65657e-114	44.5095	42.4503	45.0416	9.03871	9.42119	8.68698	AP001065.15	lincRNA
ENSG00000132819	2655.02	-1.47823	0.0646948	-22.8493	1.48455e-115	6.29829e-114	16.8343	15.8752	16.4629	47.2745	44.8641	46.6845	RBM38	protein_coding
ENSG00000136002	581.26	2.05662	0.0901612	22.8104	3.61272e-115	1.53024e-113	2.40518	2.30375	2.70175	0.572011	0.627252	0.575804	ARHGEF4	protein_coding
ENSG00000155849	3641.06	1.16183	0.0509755	22.7918	5.52665e-115	2.33715e-113	12.5153	12.0828	11.9024	5.41481	5.57374	5.4405	ELMO1	protein_coding
ENSG00000180035	2177.2	1.54616	0.0679979	22.7383	1.87225e-114	7.90475e-113	23.7057	22.7144	24.9793	8.27163	8.27315	8.03859	ZNF48	protein_coding
ENSG00000137968	471.878	-2.17636	0.0959089	-22.692	5.37847e-114	2.26717e-112	1.01461	0.948482	0.932709	4.19801	4.59676	4.5539	SLC44A5	protein_coding
ENSG00000135740	765.885	1.65458	0.0729176	22.691	5.49195e-114	2.31129e-112	6.63748	6.79775	7.42105	2.23107	2.21183	2.21819	SLC9A5	protein_coding
ENSG00000131941	1253.47	2.29933	0.101376	22.6811	6.87986e-114	2.89076e-112	10.8063	11.5766	11.1814	2.13313	2.28478	2.35052	RHPN2	protein_coding
ENSG00000125753	6533.75	0.996179	0.0439696	22.6561	1.21477e-113	5.096e-112	62.6324	61.1883	62.4309	31.5277	31.2392	31.3639	VASP	protein_coding
ENSG00000111875	2615.53	1.88016	0.0830721	22.6328	2.05871e-113	8.62259e-112	41.3195	39.7011	41.0625	11.6489	11.5366	10.0488	ASF1A	protein_coding
ENSG00000127863	330.077	3.73923	0.165275	22.6243	2.50086e-113	1.04577e-111	2.75587	2.43714	2.73898	0.195996	0.197509	0.164744	TNFRSF19	protein_coding
ENSG00000168004	385.459	2.43647	0.107769	22.6081	3.60376e-113	1.50457e-111	5.21947	4.95175	5.54009	1.06832	0.886521	0.968316	HRASLS5	protein_coding
ENSG00000232677	4239.8	1.49741	0.0662477	22.6032	4.02826e-113	1.67912e-111	21.1732	21.3724	20.8165	7.2276	8.15458	7.14813	LINC00665	lincRNA
ENSG00000162614	1464.22	1.92316	0.0851099	22.5962	4.72844e-113	1.96786e-111	11.7863	10.1512	11.3738	3.21372	2.99306	2.62249	NEXN	protein_coding
ENSG00000018625	277.544	-2.99629	0.132634	-22.5906	5.35909e-113	2.22678e-111	0.238973	0.336087	0.335067	2.47403	2.44463	2.54119	ATP1A2	protein_coding
ENSG00000101444	11394.6	0.841998	0.0373764	22.5275	2.23117e-112	9.25616e-111	93.4445	89.5231	91.9916	51.0802	52.6202	50.9572	AHCY	protein_coding
ENSG00000113916	267.091	-3.52729	0.156631	-22.5197	2.6592e-112	1.10145e-110	0.238767	0.321966	0.17769	3.15754	2.81867	2.84478	BCL6	protein_coding
ENSG00000183160	190.507	-5.50729	0.244643	-22.5116	3.19798e-112	1.32252e-110	0.0752384	0.0535276	0.112795	4.61231	4.80717	4.35472	TMEM119	protein_coding
ENSG00000141753	4472.57	1.46163	0.0650002	22.4865	5.62667e-112	2.32324e-110	69.7597	72.8112	65.5748	25.5528	25.0284	25.384	IGFBP4	protein_coding
ENSG00000075388	184.799	-4.44041	0.197573	-22.4748	7.31768e-112	3.0167e-110	0.161922	0.158397	0.155763	3.98959	3.72273	3.92928	FGF4	protein_coding
ENSG00000134982	3389.47	1.28286	0.0571402	22.451	1.25082e-111	5.14838e-110	9.35615	8.95213	8.54726	3.56009	3.99373	3.5375	APC	protein_coding
ENSG00000102038	9327.62	-0.995272	0.0443565	-22.438	1.67498e-111	6.88345e-110	44.1595	44.0462	40.8976	85.4068	88.2018	86.2474	SMARCA1	protein_coding
ENSG00000213020	861.05	1.78482	0.0795455	22.4378	1.68508e-111	6.9141e-110	4.4003	4.15525	3.94189	1.16228	1.26688	1.19435	ZNF611	protein_coding
ENSG00000156299	3138.34	-1.15052	0.0512812	-22.4355	1.77435e-111	7.26902e-110	6.74235	6.84281	6.39854	15.2158	14.7693	14.8313	TIAM1	protein_coding
ENSG00000102054	9671.24	1.01295	0.0451713	22.4246	2.26475e-111	9.26356e-110	46.2833	43.7095	46.348	23.0643	22.4632	22.578	RBBP7	protein_coding
ENSG00000171566	4761.72	1.16586	0.0520086	22.4167	2.70798e-111	1.10593e-109	34.6172	34.7958	35.6354	15.6864	16.2601	15.1953	PLRG1	protein_coding
ENSG00000180340	3416.2	-1.69024	0.0754208	-22.4108	3.08958e-111	1.25981e-109	24.1154	25.3625	24.1845	84.827	75.188	80.9525	FZD2	protein_coding
ENSG00000171130	247.366	3.41175	0.152407	22.3857	5.42249e-111	2.20764e-109	3.95696	3.31674	3.6887	0.290795	0.367341	0.314012	ATP6V0E2	protein_coding
ENSG00000187550	378.288	-2.4249	0.108386	-22.3728	7.24113e-111	2.94349e-109	3.29582	4.25186	3.75513	21.0183	20.4969	20.0348	SBK2	protein_coding
ENSG00000107984	5738.51	-4.19633	0.187586	-22.3702	7.67799e-111	3.11624e-109	8.33535	7.04155	9.12028	157.267	185.491	154.676	DKK1	protein_coding
ENSG00000144857	434.624	-2.15144	0.0963223	-22.3358	1.65951e-110	6.72498e-109	0.54478	0.538704	0.457317	2.26568	2.39753	2.29863	BOC	protein_coding
ENSG00000076641	324.974	3.75818	0.168461	22.3089	3.03161e-110	1.22663e-108	1.61866	1.39991	1.49889	0.0879797	0.126157	0.0929388	PAG1	protein_coding
ENSG00000165863	449.946	2.25398	0.101102	22.2941	4.21292e-110	1.70198e-108	6.92095	7.36324	7.82761	1.42125	1.61363	1.53913	C10orf82	protein_coding
ENSG00000174705	6189.73	1.01366	0.045482	22.2871	4.925e-110	1.98659e-108	27.4233	25.8286	25.6576	12.9193	13.5687	12.8912	SH3PXD2B	protein_coding
ENSG00000142634	2345.02	1.48639	0.0667158	22.2794	5.85914e-110	2.35977e-108	33.8517	32.3055	34.0327	12.9383	11.8195	11.2885	EFHD2	protein_coding
ENSG00000116183	169.881	-4.64223	0.208589	-22.2554	1.00063e-109	4.02386e-108	0.0399127	0.0562231	0.0329096	1.1653	1.20263	1.12059	PAPPA2	protein_coding
ENSG00000149809	1651.16	1.52147	0.0683958	22.2451	1.25917e-109	5.05577e-108	20.0906	19.9851	21.1796	7.30386	7.30603	6.84713	TM7SF2	protein_coding
ENSG00000180914	877.827	2.0663	0.0929384	22.233	1.64913e-109	6.6114e-108	8.06002	7.14715	8.36171	2.04101	1.83376	1.78032	OXTR	protein_coding
ENSG00000189306	5781.98	1.21444	0.0546537	22.2206	2.17087e-109	8.68977e-108	49.3369	47.7139	50.1456	20.4794	23.2916	20.0442	RRP7A	protein_coding
ENSG00000160233	4399.86	1.21794	0.0549623	22.1595	8.44665e-109	3.37596e-107	27.5989	27.2817	27.6411	11.7156	12.4932	11.4896	LRRC3	protein_coding
ENSG00000163755	2831.72	-1.07967	0.0487452	-22.1493	1.06062e-108	4.23265e-107	8.469	8.33307	8.29109	17.9616	18.2726	17.3655	HPS3	protein_coding
ENSG00000171587	565.789	2.10811	0.0952299	22.137	1.39105e-108	5.54285e-107	3.03139	2.68279	2.94964	0.618116	0.74891	0.623759	DSCAM	protein_coding
ENSG00000196628	5663.93	-1.37956	0.0623886	-22.1124	2.40056e-108	9.55088e-107	4.10537	3.99632	3.83364	10.3736	10.5724	10.4792	TCF4	protein_coding
ENSG00000128266	1434.5	2.4862	0.112464	22.1066	2.73214e-108	1.08536e-106	14.5586	14.8473	13.2952	2.64338	2.40136	2.51373	GNAZ	protein_coding
ENSG00000196924	80582.1	0.747732	0.0338302	22.1025	2.99064e-108	1.18626e-106	265.581	265.891	258.489	155.333	160.944	158.041	FLNA	protein_coding
ENSG00000133392	182.089	-5.15163	0.233444	-22.0679	6.42446e-108	2.54446e-106	0.0229731	0.0232662	0.0148567	0.791094	0.94258	0.812412	MYH11	protein_coding
ENSG00000118946	406.007	-2.12931	0.0965393	-22.0564	8.29696e-108	3.28112e-106	0.573732	0.569956	0.619232	2.63242	2.58488	2.66595	PCDH17	protein_coding
ENSG00000135048	3382.6	1.05268	0.0477443	22.0482	9.93026e-108	3.92111e-106	12.19	12.2052	12.3899	5.55851	6.23506	6.03148	TMEM2	protein_coding
ENSG00000107736	619.969	-2.06215	0.0935391	-22.0459	1.04613e-107	4.12458e-106	0.390131	0.383765	0.398363	1.6576	1.64094	1.69808	CDH23	protein_coding
ENSG00000111696	808.03	1.59311	0.0723106	22.0315	1.43699e-107	5.65712e-106	3.21358	3.22533	3.43398	1.06372	1.16353	1.04668	NT5DC3	protein_coding
ENSG00000138604	1290.71	1.53739	0.0698558	22.008	2.4154e-107	9.49466e-106	8.43541	7.84755	7.98615	2.68658	2.85907	2.84659	GLCE	protein_coding
ENSG00000054690	829.578	1.58343	0.0720048	21.9906	3.54339e-107	1.39078e-105	3.01666	2.86893	2.95069	0.971265	1.06062	0.921832	PLEKHH1	protein_coding
ENSG00000137073	4631.51	1.69473	0.0770788	21.987	3.83594e-107	1.50336e-105	17.0564	17.221	17.4286	5.29851	5.57501	5.14172	UBAP2	protein_coding
ENSG00000152133	2399.1	1.64477	0.0748205	21.9828	4.20439e-107	1.6453e-105	18.2813	17.6784	16.8158	5.86521	5.12636	5.99013	GPATCH11	protein_coding
ENSG00000143153	1905.6	1.99424	0.0907337	21.9791	4.56488e-107	1.7837e-105	26.9377	25.3341	25.8989	6.66834	6.48904	6.46391	ATP1B1	protein_coding
ENSG00000162975	231.162	3.15228	0.143565	21.9572	7.3975e-107	2.88624e-105	5.2887	4.86222	5.21717	0.508415	0.593064	0.556963	KCNF1	protein_coding
ENSG00000172915	3253.74	-1.36134	0.0620177	-21.9508	8.50199e-107	3.31224e-105	4.63859	4.64765	4.11983	11.5568	11.2424	12.0291	NBEA	protein_coding
ENSG00000144677	2729.51	-1.29645	0.0591592	-21.9146	1.8873e-106	7.34172e-105	8.18902	7.96952	7.84443	20.2572	19.1315	20.2717	CTDSPL	protein_coding
ENSG00000108829	6162.43	0.839978	0.0383369	21.9105	2.06467e-106	8.01979e-105	42.0209	41.9988	41.1073	23.1026	23.9923	23.3437	LRRC59	protein_coding
ENSG00000077009	292.846	2.81235	0.128419	21.8998	2.60757e-106	1.01136e-104	11.0686	11.6991	10.3613	1.75658	1.45093	1.47649	NMRK2	protein_coding
ENSG00000185565	996.927	-1.60069	0.0730954	-21.8987	2.6742e-106	1.03567e-104	1.37462	1.29884	1.21642	4.04944	3.88317	4.04849	LSAMP	protein_coding
ENSG00000180543	417.849	7.20133	0.32903	21.8866	3.4882e-106	1.34892e-104	3.47268	3.74011	3.66296	0	0.0110589	0	TSPYL5	protein_coding
ENSG00000124766	7459.87	1.21123	0.0553556	21.8809	3.95028e-106	1.52537e-104	42.0514	42.6822	39.7633	17.3706	19.3139	17.4081	SOX4	protein_coding
ENSG00000074964	962.311	-1.38387	0.0632793	-21.8693	5.09176e-106	1.96325e-104	1.95047	2.10508	1.97866	5.33058	5.39202	5.16943	ARHGEF10L	protein_coding
ENSG00000106078	203.304	5.36835	0.245478	21.869	5.12854e-106	1.97453e-104	0.724332	0.785237	0.771173	0.0112999	0.0138886	0.0159157	COBL	protein_coding
ENSG00000135063	1178.88	-1.37694	0.062964	-21.8687	5.15521e-106	1.98188e-104	4.43852	4.6682	4.38392	11.9806	11.603	11.8337	FAM189A2	protein_coding
ENSG00000136237	619.517	1.80852	0.0827098	21.8658	5.49797e-106	2.11056e-104	2.6145	2.46927	2.51856	0.738355	0.68192	0.76664	RAPGEF5	protein_coding
ENSG00000197594	3173.26	-1.61851	0.0740346	-21.8615	6.03675e-106	2.314e-104	5.66478	5.5322	5.24764	17.6133	15.7547	17.8251	ENPP1	protein_coding
ENSG00000125430	836.839	1.55271	0.0710428	21.856	6.81118e-106	2.60704e-104	6.19783	5.92217	6.0453	2.1262	2.05744	2.05729	HS3ST3B1	protein_coding
ENSG00000182957	646.649	1.78471	0.0816586	21.8558	6.85029e-106	2.61819e-104	2.33954	2.29247	2.28038	0.67916	0.624063	0.718585	SPATA13	protein_coding
ENSG00000133710	235.102	4.13962	0.189435	21.8524	7.37355e-106	2.81408e-104	2.71347	2.38457	2.56168	0.103304	0.124702	0.161092	SPINK5	protein_coding
ENSG00000204682	740.401	1.88609	0.086388	21.8327	1.13436e-105	4.32293e-104	8.20616	7.47288	8.30882	2.25377	2.18209	2.08433	CASC10	protein_coding
ENSG00000107249	280.084	-2.97264	0.136334	-21.804	2.12575e-105	8.08927e-104	0.196269	0.153597	0.180505	1.4516	1.50111	1.43198	GLIS3	protein_coding
ENSG00000114631	632.365	1.91077	0.0876407	21.8023	2.20692e-105	8.38596e-104	12.0936	10.9323	12.8457	3.38647	3.1429	3.08266	PODXL2	protein_coding
ENSG00000236384	3342.36	1.52755	0.0700909	21.7938	2.65755e-105	1.00837e-103	58.0079	57.1044	64.9642	19.8792	22.5773	20.2136	LINC00479	lincRNA
ENSG00000145687	1130.1	-1.6631	0.0763454	-21.7839	3.29525e-105	1.24853e-103	1.40725	1.51578	1.43235	4.86161	4.32071	4.79568	SSBP2	protein_coding
ENSG00000149547	7465.59	0.778394	0.0357372	21.7811	3.5075e-105	1.32703e-103	67.1535	65.3917	66.4677	38.5776	39.4941	38.9285	EI24	protein_coding
ENSG00000137727	335.839	-2.53175	0.116351	-21.7595	5.61171e-105	2.12008e-103	0.48982	0.378534	0.511576	2.64965	3.002	2.64564	ARHGAP20	protein_coding
ENSG00000106591	2649.27	1.38487	0.0637307	21.73	1.06768e-104	4.02785e-103	27.0648	25.5422	27.8275	10.245	10.9243	9.79822	MRPL32	protein_coding
ENSG00000131725	3429.61	1.20036	0.0552511	21.7255	1.177e-104	4.43388e-103	31.7426	29.0945	29.8924	13.6708	13.0172	13.1275	WDR44	protein_coding
ENSG00000134744	8499.18	1.0323	0.0475396	21.7145	1.49712e-104	5.63172e-103	18.2898	17.7855	17.9359	8.6569	9.11918	8.82303	ZCCHC11	protein_coding
ENSG00000121210	877.003	-1.4303	0.0659104	-21.7007	2.01981e-104	7.587e-103	2.20409	2.11472	2.11556	5.88585	5.84208	5.86151	KIAA0922	protein_coding
ENSG00000087008	5308.07	1.30763	0.0602584	21.7004	2.03454e-104	7.6314e-103	52.6535	51.9644	51.4332	19.8701	23.3305	20.1614	ACOX3	protein_coding
ENSG00000065600	891.735	1.71109	0.07886	21.6978	2.15384e-104	8.06735e-103	11.7146	11.1183	11.3976	3.23933	3.55646	3.65629	TMEM206	protein_coding
ENSG00000168734	2807.85	1.29581	0.0597419	21.6901	2.54339e-104	9.51288e-103	40.7932	38.9682	40.159	17.2901	15.9914	15.9799	PKIG	protein_coding
ENSG00000114767	2795.99	1.41018	0.0650354	21.6833	2.94998e-104	1.10179e-102	63.6538	57.0297	65.3451	23.5383	24.6019	22.2754	RRP9	protein_coding
ENSG00000095932	234.772	-4.1239	0.190245	-21.6768	3.39964e-104	1.26793e-102	0.596999	0.524178	0.480243	11.0921	9.38273	10.5775	SMIM24	protein_coding
ENSG00000152936	252.82	6.29034	0.290215	21.6748	3.54828e-104	1.32148e-102	4.20964	3.79825	4.35578	0.0314564	0.0375887	0.0147687	LMNTD1	protein_coding
ENSG00000123901	173.47	-4.5301	0.20907	-21.6678	4.12818e-104	1.53527e-102	0.0865972	0.151485	0.100804	2.98958	2.67929	2.89757	GPR83	protein_coding
ENSG00000128203	1025.23	-1.69277	0.0781554	-21.6591	4.99017e-104	1.85322e-102	4.67824	4.44419	3.97169	13.6548	14.9623	14.3092	ASPHD2	protein_coding
ENSG00000101974	3026.6	-1.55848	0.0719579	-21.6582	5.08754e-104	1.88671e-102	6.34609	6.81692	6.39082	19.0765	19.3311	19.9013	ATP11C	protein_coding
ENSG00000216775	1365.67	-1.45709	0.0674046	-21.6171	1.24128e-103	4.59676e-102	6.63915	6.65049	7.55939	19.679	19.4642	18.9154	RP1-152L7.5	transcribed_unprocessed_pseudogene
ENSG00000163166	4722.36	0.940849	0.043538	21.6098	1.45199e-103	5.3695e-102	40.432	38.3839	40.3155	20.7733	21.057	20.7518	IWS1	protein_coding
ENSG00000136231	4808.82	1.19844	0.0554798	21.6013	1.74571e-103	6.4466e-102	18.8497	18.7768	17.7759	8.1244	8.24937	7.92834	IGF2BP3	protein_coding
ENSG00000173890	282.994	-2.51834	0.116911	-21.5406	6.4851e-103	2.39146e-101	0.73882	0.689231	0.591704	3.82873	4.13693	3.90156	GPR160	protein_coding
ENSG00000150687	2194.4	1.7399	0.0808495	21.5203	1.00563e-102	3.70317e-101	6.23395	5.75647	5.85545	1.61565	1.90755	1.81545	PRSS23	protein_coding
ENSG00000113594	6766.42	2.1481	0.100046	21.4711	2.90015e-102	1.06647e-100	24.4727	23.441	22.7007	5.34873	5.13232	5.38445	LIFR	protein_coding
ENSG00000071205	764.473	-1.50274	0.0700389	-21.4558	4.03176e-102	1.48052e-100	1.15965	1.04714	1.18575	3.21494	3.32826	3.23746	ARHGAP10	protein_coding
ENSG00000060656	7986.92	-1.03475	0.0482436	-21.4485	4.71959e-102	1.73067e-100	21.8776	22.6595	21.0015	45.118	44.3882	46.0564	PTPRU	protein_coding
ENSG00000161642	1069.73	-1.95729	0.0913999	-21.4146	9.76605e-102	3.5762e-100	4.08938	4.11311	4.20916	16.8192	15.9094	16.378	ZNF385A	protein_coding
ENSG00000236901	829.056	-1.70992	0.0798784	-21.4065	1.16104e-101	4.24565e-100	1.82255	2.12233	2.13593	6.49343	6.56784	7.05347	MIR600HG	sense_intronic
ENSG00000237440	619.785	1.77455	0.0829721	21.3873	1.75329e-101	6.40246e-100	6.81057	6.71415	6.47782	1.98217	2.04893	1.8205	ZNF737	protein_coding
ENSG00000143878	2111.57	1.14539	0.0535626	21.3842	1.87608e-101	6.84129e-100	29.8034	27.7495	29.3484	13.0833	13.2888	13.2353	RHOB	protein_coding
ENSG00000153250	5860.95	0.871583	0.0407592	21.3837	1.89434e-101	6.89828e-100	16.2633	16.1486	16.1063	9.01246	8.72857	9.00767	RBMS1	protein_coding
ENSG00000135144	325.03	-2.81932	0.131892	-21.376	2.23607e-101	8.13142e-100	0.53698	0.684822	0.541152	4.21492	3.98124	4.56148	DTX1	protein_coding
ENSG00000052344	2242.58	1.84911	0.0865194	21.3722	2.42671e-101	8.81245e-100	27.2038	28.0038	26.2825	7.43192	7.16107	8.03991	PRSS8	protein_coding
ENSG00000073464	1420.96	-1.2402	0.058037	-21.3691	2.5903e-101	9.39351e-100	3.7141	3.51004	3.6417	8.53284	8.54947	8.91991	CLCN4	protein_coding
ENSG00000128739	3398.5	0.936021	0.0438263	21.3575	3.31881e-101	1.20188e-99	41.1213	41.3679	40.4927	21.4958	21.5291	21.7676	SNRPN	protein_coding
ENSG00000181019	2493.9	1.80179	0.0843657	21.3569	3.36453e-101	1.21675e-99	33.8044	29.8698	31.4822	9.12976	9.31037	8.89926	NQO1	protein_coding
ENSG00000113140	37484.7	0.828368	0.038852	21.3211	7.23681e-101	2.61352e-99	248.231	245.689	233.987	137.938	136.848	138.396	SPARC	protein_coding
ENSG00000196376	556.947	1.80141	0.0845524	21.3052	1.01499e-100	3.66054e-99	4.5242	4.52152	4.29716	1.19186	1.36056	1.25201	SLC35F1	protein_coding
ENSG00000088305	18253.2	1.01557	0.0476756	21.3017	1.0946e-100	3.94222e-99	116.138	117.189	113.95	56.0097	60.5497	56.4673	DNMT3B	protein_coding
ENSG00000147573	168.917	-4.96675	0.233867	-21.2375	4.29864e-100	1.54604e-98	0.106194	0.0997271	0.108965	3.68279	4.45984	3.70195	TRIM55	protein_coding
ENSG00000115594	936.066	-1.6723	0.0787505	-21.2354	4.49673e-100	1.61506e-98	1.89391	1.74001	1.83838	5.59088	6.53979	5.58942	IL1R1	protein_coding
ENSG00000116717	2109.76	1.64256	0.0773741	21.2288	5.17642e-100	1.85664e-98	37.3308	36.8295	35.8021	11.2183	12.4504	11.5975	GADD45A	protein_coding
ENSG00000167972	338.034	2.3966	0.112933	21.2215	6.05184e-100	2.16767e-98	2.06272	1.93798	1.86826	0.376951	0.354268	0.379237	ABCA3	protein_coding
ENSG00000136732	2655.68	-1.26667	0.0597244	-21.2086	7.95876e-100	2.8468e-98	13.2879	12.5734	13.8023	32.0176	33.049	31.5787	GYPC	protein_coding
ENSG00000205976	154.428	-4.24097	0.200133	-21.1908	1.16124e-99	4.14801e-98	0.230069	0.166198	0.252935	4.76048	4.61395	4.44235	RP11-404K5.2	unprocessed_pseudogene
ENSG00000196141	5137.57	-0.979676	0.046249	-21.1826	1.38101e-99	4.92634e-98	9.252	8.42295	9.21341	17.5029	18.2635	17.8537	SPATS2L	protein_coding
ENSG00000187764	639.846	1.75403	0.0828114	21.1811	1.42701e-99	5.08351e-98	1.83464	1.90711	1.71383	0.515949	0.582236	0.511268	SEMA4D	protein_coding
ENSG00000141448	15397.2	1.27003	0.0599871	21.1717	1.74335e-99	6.20202e-98	140.229	132.492	135.699	54.5907	61.7304	54.0899	GATA6	protein_coding
ENSG00000173598	12989	1.80136	0.0851087	21.1654	1.99251e-99	7.07882e-98	55.8943	52.7072	56.1218	15.4609	16.312	15.5349	NUDT4	protein_coding
ENSG00000033327	5121.55	1.38371	0.0654285	21.1485	2.85047e-99	1.01132e-97	26.6477	26.0474	25.758	9.82548	10.2275	10.1641	GAB2	protein_coding
ENSG00000144036	4518.03	0.989148	0.0467985	21.1363	3.68682e-99	1.30628e-97	15.8758	15.2917	15.3416	8.20784	7.74362	7.69368	EXOC6B	protein_coding
ENSG00000253305	1486.96	-1.31768	0.0623477	-21.1343	3.84872e-99	1.3618e-97	3.76939	3.65965	3.4616	9.35196	9.11485	9.01975	PCDHGB6	protein_coding
ENSG00000006468	2913.44	-1.24114	0.0587286	-21.1336	3.90906e-99	1.38129e-97	5.34873	5.79768	5.19453	12.8554	13.2806	12.8626	ETV1	protein_coding
ENSG00000116852	727.089	2.07646	0.0982967	21.1244	4.74271e-99	1.67361e-97	2.54567	2.67219	2.30328	0.651855	0.528675	0.610838	KIF21B	protein_coding
ENSG00000183307	777.439	1.56778	0.074245	21.1164	5.62694e-99	1.98297e-97	5.98558	5.9201	6.41962	2.03437	2.04123	2.13781	CECR6	protein_coding
ENSG00000117318	9195.32	-1.24391	0.0589194	-21.112	6.17292e-99	2.17245e-97	83.3407	89.349	82.4826	209.485	201.49	199.889	ID3	protein_coding
ENSG00000132259	255.413	4.45323	0.211152	21.0902	9.78444e-99	3.43885e-97	4.02627	4.09616	4.91333	0.104424	0.206271	0.168091	CNGA4	protein_coding
ENSG00000145920	187.27	-6.09392	0.289096	-21.0792	1.23334e-98	4.3289e-97	0.0122904	0.0192365	0.0236457	1.98541	1.88895	1.88246	CPLX2	protein_coding
ENSG00000111728	703.857	2.04487	0.0972589	21.025	3.87137e-98	1.357e-96	1.83288	1.76557	1.90907	0.410696	0.502953	0.407123	ST8SIA1	protein_coding
ENSG00000136160	174.664	-3.44913	0.164068	-21.0225	4.08293e-98	1.42924e-96	0.187062	0.170223	0.234349	2.32747	2.32776	2.27477	EDNRB	protein_coding
ENSG00000101639	3884.85	1.18913	0.0566777	20.9805	9.88664e-98	3.45624e-96	14.3881	13.758	12.713	5.88352	6.26859	5.87714	CEP192	protein_coding
ENSG00000070214	4441.65	1.26551	0.0603862	20.957	1.61973e-97	5.65482e-96	13.501	13.2246	12.5515	5.52677	5.42952	5.48573	SLC44A1	protein_coding
ENSG00000198798	268.333	-2.47119	0.117951	-20.9511	1.83491e-97	6.39753e-96	1.09771	1.33301	1.08197	6.38119	6.75852	6.62729	MAGEB3	protein_coding
ENSG00000133958	291.475	2.95819	0.141269	20.9401	2.31125e-97	8.04764e-96	1.15921	1.02586	1.2495	0.180841	0.120396	0.141912	UNC79	protein_coding
ENSG00000162433	2346.76	1.02266	0.0488825	20.9209	3.45646e-97	1.20192e-95	11.1537	10.7808	10.6926	5.25554	5.52712	5.38654	AK4	protein_coding
ENSG00000168672	4856.85	1.23181	0.0588954	20.9153	3.88614e-97	1.34955e-95	35.4389	34.38	35.3445	15.2122	14.2943	15.5747	FAM84B	protein_coding
ENSG00000137142	414.917	1.90352	0.0910644	20.903	5.02924e-97	1.7442e-95	18.28	18.3037	18.8901	4.85048	4.92262	5.0614	IGFBPL1	protein_coding
ENSG00000109689	1959.96	-1.15763	0.0553982	-20.8965	5.76367e-97	1.99627e-95	4.94084	4.49665	4.96679	10.42	11.3698	10.7519	STIM2	protein_coding
ENSG00000112130	2387.34	1.3375	0.064017	20.8929	6.20798e-97	2.14732e-95	12.6263	11.9477	13.4836	4.94119	4.95018	5.26299	RNF8	protein_coding
ENSG00000162458	4361.07	1.06341	0.0509495	20.8718	9.65357e-97	3.33474e-95	33.3244	32.2143	32.5532	16.2593	15.7864	15.2786	FBLIM1	protein_coding
ENSG00000152137	1789.79	-1.41474	0.0678163	-20.8614	1.20056e-96	4.14177e-95	11.1044	10.624	10.7743	30.3939	27.4549	30.0016	HSPB8	protein_coding
ENSG00000089820	1898.77	1.1623	0.0557198	20.8598	1.24279e-96	4.28184e-95	13.9474	13.9496	14.0572	6.51169	6.1889	6.20962	ARHGAP4	protein_coding
ENSG00000169239	567.113	1.74438	0.0836487	20.8537	1.41197e-96	4.85833e-95	2.88199	2.72325	2.72199	0.823317	0.88394	0.777013	CA5B	protein_coding
ENSG00000145284	1179.42	1.66808	0.0800032	20.8501	1.52018e-96	5.22379e-95	9.79318	9.81563	9.62111	3.05793	2.86591	3.31516	SCD5	protein_coding
ENSG00000273209	499.163	-2.22624	0.106946	-20.8165	3.06816e-96	1.05293e-94	6.73114	8.89061	6.83809	33.9262	38.1113	34.2081	RP11-107N15.1	lincRNA
ENSG00000170190	1950.68	1.57424	0.0756293	20.8152	3.14977e-96	1.07953e-94	24.5097	24.9556	25.8433	8.27789	8.85371	8.2249	SLC16A5	protein_coding
ENSG00000189430	198.031	3.39797	0.163299	20.8083	3.6413e-96	1.24636e-94	4.81645	5.30224	5.42182	0.461078	0.524727	0.39687	NCR1	protein_coding
ENSG00000142233	174.598	-4.24648	0.204164	-20.7994	4.38297e-96	1.49827e-94	0.21007	0.142478	0.192457	3.53881	4.36865	3.90272	NTN5	protein_coding
ENSG00000256771	1233.73	1.42527	0.0685361	20.7959	4.71809e-96	1.61072e-94	10.5452	10.4322	10.9187	4.16342	3.98127	3.82989	ZNF253	protein_coding
ENSG00000114115	1070.54	1.35449	0.0651421	20.7928	5.02496e-96	1.71326e-94	9.25557	9.73053	9.82541	3.79145	3.78585	3.75448	RBP1	protein_coding
ENSG00000102755	1839.38	-1.52673	0.0734613	-20.7828	6.19232e-96	2.10853e-94	1.83884	2.23066	2.01395	6.07639	5.75671	5.87741	FLT1	protein_coding
ENSG00000248596	190.505	4.46121	0.214736	20.7753	7.23537e-96	2.46049e-94	1.59785	1.54622	1.88007	0.0776417	0.0795238	0.0390562	RP11-844P9.2	lincRNA
ENSG00000156500	642.363	1.81562	0.0874019	20.7732	7.56724e-96	2.57002e-94	4.46043	4.18182	4.72831	1.07792	1.35753	1.33233	FAM122C	protein_coding
ENSG00000056277	1063.58	-1.42055	0.0684087	-20.7656	8.86802e-96	3.0079e-94	3.85505	3.57313	3.50853	9.97565	9.64943	10.0909	ZNF280C	protein_coding
ENSG00000029153	673.649	1.79625	0.0865102	20.7635	9.26615e-96	3.13888e-94	4.04822	3.87698	4.31663	1.1203	1.23518	1.16389	ARNTL2	protein_coding
ENSG00000115525	612.175	1.93132	0.0930237	20.7616	9.63619e-96	3.26002e-94	5.02756	4.71893	5.22904	1.25835	1.32167	1.34158	ST3GAL5	protein_coding
ENSG00000180828	184.62	6.65151	0.320418	20.7588	1.02021e-95	3.44701e-94	4.07225	3.98753	3.67568	0.0297303	0.0203006	0.00697912	BHLHE22	protein_coding
ENSG00000170745	332.115	2.92569	0.141249	20.713	2.64527e-95	8.92618e-94	4.96019	5.09209	4.5877	0.702081	0.539325	0.661672	KCNS3	protein_coding
ENSG00000134769	3011.4	0.946558	0.0457163	20.705	3.11937e-95	1.05124e-93	7.58269	7.81214	7.42143	4.0274	4.03723	3.86519	DTNA	protein_coding
ENSG00000134697	4468.83	1.06622	0.0515315	20.6906	4.20989e-95	1.41693e-93	25.0851	23.1759	23.5627	11.3383	11.884	11.3294	GNL2	protein_coding
ENSG00000143420	9285.52	1.16329	0.0562445	20.6827	4.95836e-95	1.66671e-93	63.5229	58.5593	62.0218	27.4597	27.3568	27.9383	ENSA	protein_coding
ENSG00000171224	605.056	1.74558	0.0844096	20.6799	5.25504e-95	1.76417e-93	17.673	18.6011	17.4918	5.03232	5.59611	5.33285	C10orf35	protein_coding
ENSG00000235979	238.035	6.34217	0.307122	20.6503	9.69827e-95	3.25165e-93	3.93567	4.1028	3.7748	0.0109434	0.0112086	0.0462408	AC004448.5	lincRNA
ENSG00000183569	3659.77	1.60443	0.077722	20.6432	1.12484e-94	3.76656e-93	47.2587	46.484	48.9208	14.794	18.2159	13.9936	SERHL2	protein_coding
ENSG00000097021	2358.26	1.31297	0.0636064	20.6422	1.1477e-94	3.8382e-93	20.9132	19.7273	21.6426	8.55983	8.86367	7.80576	ACOT7	protein_coding
ENSG00000215808	149.889	-4.54826	0.220576	-20.6199	1.81983e-94	6.07824e-93	0.212872	0.355393	0.234029	6.68828	6.97966	7.13933	LINC01139	lincRNA
ENSG00000169242	175.048	-3.3456	0.162253	-20.6196	1.82958e-94	6.10304e-93	0.403773	0.376494	0.434457	4.17611	4.40775	4.5729	EFNA1	protein_coding
ENSG00000163466	11691.5	1.05962	0.0513921	20.6184	1.87773e-94	6.25568e-93	62.083	57.4739	60.4583	29.4448	29.0939	28.466	ARPC2	protein_coding
ENSG00000145390	3239.67	1.07784	0.0523295	20.5971	2.91225e-94	9.68988e-93	9.89676	10.0191	9.3372	4.46893	4.89866	4.56651	USP53	protein_coding
ENSG00000226792	1109.77	1.30133	0.0631974	20.5915	3.27152e-94	1.08715e-92	11.7456	12.607	12.5621	5.01763	5.19191	4.82978	LINC00371	lincRNA
ENSG00000145423	4775.72	-2.30676	0.112161	-20.5665	5.47691e-94	1.81771e-92	19.6762	24.1264	18.587	109.039	102.077	105.236	SFRP2	protein_coding
ENSG00000135723	2230.71	1.48078	0.0720542	20.5509	7.55638e-94	2.50469e-92	18.4923	17.5277	21.1151	6.88743	6.9411	6.74513	FHOD1	protein_coding
ENSG00000135547	365.278	-2.51875	0.1226	-20.5444	8.63232e-94	2.85771e-92	1.04247	1.18325	1.18107	7.1824	6.10626	6.82727	HEY2	protein_coding
ENSG00000163673	285.046	5.40894	0.263438	20.5322	1.11129e-93	3.67426e-92	1.7148	1.54091	1.95177	0.0418585	0.0244989	0.0210561	DCLK3	protein_coding
ENSG00000160271	3346.76	-1.14634	0.05587	-20.5179	1.48972e-93	4.91927e-92	7.79052	8.21257	7.83506	17.9739	17.7212	17.6059	RALGDS	protein_coding
ENSG00000110514	2784.6	-0.869876	0.0424094	-20.5114	1.70383e-93	5.61922e-92	7.08972	7.05441	7.09098	13.0847	13.2354	12.8751	MADD	protein_coding
ENSG00000082512	1960.32	1.39099	0.0679204	20.4798	3.26151e-93	1.07429e-91	7.57701	8.18117	8.71014	3.19254	3.17451	3.01291	TRAF5	protein_coding
ENSG00000167555	224.514	4.44193	0.216967	20.4729	3.75885e-93	1.23655e-91	0.928238	0.97657	0.944587	0.0416874	0.0271714	0.0453716	ZNF528	protein_coding
ENSG00000093167	2204.82	-0.94607	0.04622	-20.4688	4.08308e-93	1.34153e-91	3.96327	3.80081	3.87503	7.43174	7.69121	7.54371	LRRFIP2	protein_coding
ENSG00000133606	4371.06	1.06017	0.0518667	20.4403	7.32171e-93	2.4026e-91	23.8341	23.7333	23.8371	11.6715	10.908	11.9435	MKRN1	protein_coding
ENSG00000168843	156.926	-4.26682	0.208909	-20.4243	1.01694e-92	3.33288e-91	0.0773919	0.108381	0.107474	1.91364	2.04041	2.27446	FSTL5	protein_coding
ENSG00000162944	171.476	-3.36725	0.164937	-20.4153	1.2226e-92	4.00191e-91	0.152508	0.198917	0.183633	1.85662	1.9154	1.98969	RFTN2	protein_coding
ENSG00000099219	1714.22	1.32532	0.0649376	20.4091	1.38811e-92	4.538e-91	9.95053	10.8884	9.9403	4.14483	4.00438	4.20234	ERMP1	protein_coding
ENSG00000091972	1368.1	1.33409	0.0654294	20.3898	2.06183e-92	6.73214e-91	16.9335	18.1714	16.8767	7.09004	6.70287	6.96449	CD200	protein_coding
ENSG00000198478	1409.2	1.40758	0.0691054	20.3686	3.17843e-92	1.03651e-90	11.7851	12.2238	11.2093	4.41166	4.56485	4.34964	SH3BGRL2	protein_coding
ENSG00000081760	1858.08	1.3562	0.0666059	20.3616	3.66753e-92	1.19452e-90	4.94958	4.5947	4.74865	1.77763	1.96164	1.86722	AACS	protein_coding
ENSG00000254986	2495.54	1.19179	0.0585835	20.3435	5.30422e-92	1.72545e-90	23.8351	22.8744	23.4679	10.5535	10.4349	9.96687	DPP3	protein_coding
ENSG00000003147	203.621	3.3898	0.166649	20.3409	5.5868e-92	1.81512e-90	1.85523	1.80088	1.66699	0.125579	0.159087	0.186186	ICA1	protein_coding
ENSG00000131018	1184	-1.57601	0.0774966	-20.3366	6.10568e-92	1.98125e-90	0.396338	0.382429	0.353996	1.12846	1.22302	1.07345	SYNE1	protein_coding
ENSG00000214357	1012.08	-1.31907	0.0649853	-20.298	1.33996e-91	4.3427e-90	2.42434	2.31178	2.44505	6.2399	5.91697	6.04586	NEURL1B	protein_coding
ENSG00000115368	4301.08	0.93546	0.0461749	20.2591	2.95578e-91	9.5676e-90	26.8714	26.4507	27.3031	13.7513	14.6108	14.0927	WDR75	protein_coding
ENSG00000166002	989.16	-1.59817	0.0789307	-20.2478	3.71512e-91	1.20107e-89	13.0196	12.5896	13.4116	39.6749	40.3794	39.9287	SMCO4	protein_coding
ENSG00000101224	2796.09	-0.992208	0.0490171	-20.2421	4.17315e-91	1.34658e-89	12.6859	12.5829	12.2513	25.4028	24.5065	25.5153	CDC25B	protein_coding
ENSG00000133739	3636.16	-1.2096	0.0597567	-20.242	4.17547e-91	1.34658e-89	12.7859	11.6676	12.3286	27.9803	29.8516	28.2809	LRRCC1	protein_coding
ENSG00000182718	9276.42	1.19688	0.059182	20.2237	6.06203e-91	1.95258e-89	35.4277	32.7548	35.2555	15.0936	15.4257	14.8943	ANXA2	protein_coding
ENSG00000183486	151.182	-4.53553	0.224377	-20.2139	7.38489e-91	2.37576e-89	0.0267492	0.041867	0.0294077	0.775523	0.961815	0.790446	MX2	protein_coding
ENSG00000250120	321.547	2.68208	0.132859	20.1875	1.26124e-90	4.0525e-89	0.878281	0.905973	0.779701	0.104047	0.150066	0.127109	PCDHA10	protein_coding
ENSG00000188452	342.144	2.74186	0.13583	20.1859	1.3012e-90	4.17579e-89	3.48356	3.23129	3.93546	0.515599	0.573263	0.46344	CERKL	protein_coding
ENSG00000065618	155.248	-3.93061	0.195003	-20.1566	2.35379e-90	7.54452e-89	0.0950427	0.100943	0.104489	1.57961	1.8137	1.61551	COL17A1	protein_coding
ENSG00000131236	15687.9	0.801464	0.0397915	20.1416	3.1905e-90	1.02139e-88	130.313	124.019	125.509	71.6459	75.2535	72.7923	CAP1	protein_coding
ENSG00000138759	1414.85	1.30107	0.0646382	20.1285	4.14986e-90	1.32689e-88	2.64693	2.81777	2.53228	1.06756	1.05688	1.13723	FRAS1	protein_coding
ENSG00000196867	267.024	5.84543	0.290427	20.1271	4.277e-90	1.36588e-88	1.42309	1.38048	1.25849	0.00927063	0.0118692	0.016322	ZFP28	protein_coding
ENSG00000113580	1093.26	1.35937	0.0675685	20.1185	5.08692e-90	1.62255e-88	4.35438	4.4108	4.15443	1.75872	1.59379	1.73003	NR3C1	protein_coding
ENSG00000114166	264.431	-2.44288	0.121518	-20.103	6.94185e-90	2.21152e-88	0.538145	0.49083	0.493734	2.67381	2.92668	2.92554	KAT2B	protein_coding
ENSG00000139971	1222.54	1.55342	0.0774184	20.0653	1.4848e-89	4.7245e-88	6.00595	5.80807	5.27468	1.86311	1.87326	2.10355	C14orf37	protein_coding
ENSG00000104312	1369.5	1.21161	0.0603849	20.0648	1.49939e-89	4.76516e-88	17.0188	16.6373	16.2945	7.58127	7.13831	7.05545	RIPK2	protein_coding
ENSG00000138185	1802.51	1.01576	0.0507138	20.0292	3.0638e-89	9.72514e-88	4.33046	4.35555	4.29232	2.08316	2.25737	2.11006	ENTPD1	protein_coding
ENSG00000138190	867.43	1.34189	0.067013	20.0243	3.38423e-89	1.07293e-87	5.55081	5.29216	5.7811	2.14537	2.28024	2.1652	EXOC6	protein_coding
ENSG00000131791	4473.3	1.10117	0.0550161	20.0154	4.04324e-89	1.28031e-87	28.7595	27.3244	28.0735	12.8537	13.1895	13.4552	PRKAB2	protein_coding
ENSG00000166562	958.516	1.58193	0.0790559	20.0102	4.4868e-89	1.41905e-87	7.92999	6.69781	7.51672	2.57983	2.49924	2.37702	SEC11C	protein_coding
ENSG00000173068	161.279	-3.48844	0.174471	-19.9944	6.16165e-89	1.94641e-87	0.048399	0.0824367	0.0594691	0.725731	0.784379	0.68938	BNC2	protein_coding
ENSG00000168140	1265.99	-1.58944	0.0795011	-19.9927	6.3812e-89	2.01334e-87	6.70072	5.94955	6.46934	19.6886	18.331	20.5428	VASN	protein_coding
ENSG00000144118	2748.15	1.13593	0.0568603	19.9775	8.64219e-89	2.72343e-87	33.6276	32.8399	32.7166	14.8381	14.8002	15.8073	RALB	protein_coding
ENSG00000122420	171.007	5.2939	0.265041	19.9739	9.29056e-89	2.92424e-87	1.88787	2.1437	1.84658	0.0205728	0.0421429	0.0386354	PTGFR	protein_coding
ENSG00000177889	6416.94	0.765983	0.0383566	19.9701	1.00334e-88	3.15425e-87	31.6242	30.4585	31.5464	18.2028	18.7259	18.5897	UBE2N	protein_coding
ENSG00000123562	25439.3	1.04887	0.0525964	19.9418	1.76617e-88	5.54576e-87	305.1	296.842	292.489	142.565	146.764	146.009	MORF4L2	protein_coding
ENSG00000113648	7660.75	0.88535	0.044403	19.939	1.86802e-88	5.85857e-87	14.4677	13.4114	14.3475	7.61036	7.75002	7.68621	H2AFY	protein_coding
ENSG00000278318	337.166	6.66636	0.334341	19.9388	1.8754e-88	5.87469e-87	2.02076	2.04033	1.88618	0	0.00902188	0	ZNF229	protein_coding
ENSG00000173218	4456.43	0.89557	0.0449362	19.9298	2.24548e-88	7.02557e-87	16.8105	15.9284	15.7398	8.83615	8.84208	8.60441	VANGL1	protein_coding
ENSG00000109099	453.475	2.16184	0.108476	19.9291	2.27594e-88	7.11238e-87	6.68165	6.22105	5.87821	1.45885	1.33573	1.40098	PMP22	protein_coding
ENSG00000092820	7954.32	0.75786	0.0380326	19.9266	2.39308e-88	7.46955e-87	74.7114	73.265	76.2887	44.1759	44.2461	45.3206	EZR	protein_coding
ENSG00000136159	3421.87	1.00358	0.0503893	19.9165	2.92928e-88	9.13231e-87	54.4892	53.2928	51.7893	25.8552	27.9812	26.2491	NUDT15	protein_coding
ENSG00000145623	350.128	2.09643	0.105263	19.9161	2.95177e-88	9.19149e-87	2.05536	1.92257	1.86854	0.428079	0.482301	0.441101	OSMR	protein_coding
ENSG00000178567	1440.46	-1.07711	0.0540841	-19.9154	2.99447e-88	9.31341e-87	4.90705	5.06659	5.24099	10.7044	11.0482	10.6682	EPM2AIP1	protein_coding
ENSG00000117724	6896.43	-1.07194	0.0538479	-19.9068	3.55563e-88	1.10456e-86	10.1467	9.88568	10.271	20.4137	23.0469	20.9333	CENPF	protein_coding
ENSG00000181896	1073.38	1.23286	0.061944	19.9028	3.84648e-88	1.1935e-86	5.49963	5.68305	5.46864	2.24217	2.41261	2.44664	ZNF101	protein_coding
ENSG00000102287	600.058	-2.14475	0.107805	-19.8947	4.52389e-88	1.40203e-86	0.664899	0.706809	0.621208	2.96631	2.98826	3.04114	GABRE	protein_coding
ENSG00000242779	752.914	1.49951	0.0754411	19.8766	6.48529e-88	2.00753e-86	5.36046	5.87731	5.34512	1.87765	2.04119	1.93336	ZNF702P	transcribed_processed_pseudogene
ENSG00000144278	732.704	1.93112	0.0972883	19.8494	1.11435e-87	3.4454e-86	4.65017	4.36698	4.39513	0.991616	1.168	1.33034	GALNT13	protein_coding
ENSG00000162576	1841.91	-1.41883	0.071551	-19.8296	1.65328e-87	5.10569e-86	7.29887	8.19094	8.45462	21.8486	21.7886	21.138	MXRA8	protein_coding
ENSG00000117020	3496.56	-0.992963	0.0500781	-19.8283	1.69763e-87	5.23648e-86	7.21015	6.99733	6.73469	14.2817	13.8172	14.0295	AKT3	protein_coding
ENSG00000087074	3106.94	1.09315	0.0551494	19.8217	1.93573e-87	5.96391e-86	32.4117	31.6123	33.1675	15.1234	15.4258	15.3318	PPP1R15A	protein_coding
ENSG00000166482	2051.78	1.65747	0.0836483	19.8148	2.21924e-87	6.82936e-86	34.1882	32.7439	31.5352	10.4551	9.93925	10.9069	MFAP4	protein_coding
ENSG00000105552	1503.43	1.33695	0.0675117	19.8033	2.78881e-87	8.57209e-86	12.9207	12.7247	14.1574	5.11206	5.51232	5.2002	BCAT2	protein_coding
ENSG00000064787	144.391	-4.65247	0.234983	-19.7992	3.02587e-87	9.28984e-86	0.0506271	0.0250232	0.0380823	1.18866	1.15073	1.24592	BCAS1	protein_coding
ENSG00000074657	6847.93	0.760698	0.038421	19.799	3.03501e-87	9.30702e-86	17.7879	17.3942	17.176	10.3464	10.6083	10.2028	ZNF532	protein_coding
ENSG00000135929	978.613	1.47539	0.0745268	19.7968	3.17496e-87	9.7248e-86	11.6849	12.6694	11.7529	4.42149	4.21787	4.41122	CYP27A1	protein_coding
ENSG00000198720	439.272	-1.71993	0.0869475	-19.7813	4.31471e-87	1.32004e-85	1.51055	1.6077	1.53386	5.19376	5.32383	5.01067	ANKRD13B	protein_coding
ENSG00000197063	3882.22	0.864711	0.0437199	19.7784	4.56721e-87	1.39566e-85	25.6107	25.2191	25.3078	13.6924	14.3034	14.1262	MAFG	protein_coding
ENSG00000118985	4476.37	1.25114	0.0633048	19.7638	6.10617e-87	1.86377e-85	20.5962	20.7026	19.2212	8.17759	8.98813	8.38561	ELL2	protein_coding
ENSG00000186439	1475.49	1.79811	0.0910162	19.756	7.12761e-87	2.17301e-85	7.63948	7.77964	6.99045	2.16816	2.13134	2.14512	TRDN	protein_coding
ENSG00000165349	2411.53	1.30985	0.0663784	19.7331	1.1202e-86	3.41121e-85	39.6088	43.47	41.375	17.1125	16.6867	16.6749	SLC7A3	protein_coding
ENSG00000151650	602.806	1.77739	0.0900926	19.7285	1.22697e-86	3.732e-85	6.40657	7.1892	6.81263	2.12106	1.90518	1.95516	VENTX	protein_coding
ENSG00000225968	1120.35	-2.05481	0.104232	-19.7138	1.64007e-86	4.98274e-85	3.00664	3.54274	3.22438	14.5617	13.102	13.7306	ELFN1	protein_coding
ENSG00000080824	77777.1	0.888123	0.0450792	19.7014	2.09816e-86	6.36709e-85	449.708	416.698	432.666	228.172	247.277	231.997	HSP90AA1	protein_coding
ENSG00000184635	1576.28	1.05672	0.0536832	19.6845	2.93034e-86	8.88215e-85	10.1029	10.0855	9.87071	4.83445	4.95842	4.75531	ZNF93	protein_coding
ENSG00000134198	257.473	2.38149	0.121093	19.6666	4.16804e-86	1.26192e-84	3.70434	3.55645	3.82059	0.754635	0.705297	0.657666	TSPAN2	protein_coding
ENSG00000050405	3096.13	1.22236	0.0621799	19.6585	4.89224e-86	1.47946e-84	18.7116	18.0617	18.0316	7.758	8.1164	7.752	LIMA1	protein_coding
ENSG00000117016	2697.44	-1.22831	0.0625416	-19.6399	7.05879e-86	2.13219e-84	6.81955	7.18661	6.16159	15.9109	16.0334	15.7898	RIMS3	protein_coding
ENSG00000275832	1648.51	-1.42084	0.0723655	-19.6342	7.88533e-86	2.37912e-84	3.20937	3.28064	3.06149	8.60916	8.13399	9.1484	ARHGAP23	protein_coding
ENSG00000109917	2205.89	0.944524	0.0481144	19.6308	8.43733e-86	2.54274e-84	22.5468	22.037	22.6775	11.5526	12.0535	11.5999	ZPR1	protein_coding
ENSG00000183248	534.72	3.10198	0.158033	19.6287	8.79512e-86	2.64752e-84	4.86166	4.46585	5.15377	0.565252	0.461697	0.604672	FLJ22184	protein_coding
ENSG00000132321	734.419	1.68877	0.08614	19.6049	1.4031e-85	4.21879e-84	4.42452	4.58246	4.3385	1.46079	1.41585	1.27641	IQCA1	protein_coding
ENSG00000142227	800.871	-1.46857	0.0749284	-19.5997	1.55583e-85	4.67265e-84	6.83025	7.06555	6.99121	19.1013	19.2465	20.1847	EMP3	protein_coding
ENSG00000125170	1771.69	-1.34641	0.0687024	-19.5976	1.61991e-85	4.85953e-84	5.94964	6.17485	5.77967	15.3869	14.7122	15.957	DOK4	protein_coding
ENSG00000139174	318.304	2.29253	0.117087	19.5796	2.30686e-85	6.91241e-84	2.11211	1.91707	2.02868	0.33351	0.417234	0.45968	PRICKLE1	protein_coding
ENSG00000163873	1484.9	-1.40473	0.0718196	-19.5591	3.45014e-85	1.03264e-83	2.64483	2.30954	2.85551	6.95067	7.05203	7.01147	GRIK3	protein_coding
ENSG00000137070	418.251	-1.85693	0.0949606	-19.5547	3.75868e-85	1.1237e-83	1.3023	1.29494	1.45981	5.11656	4.7677	5.13312	IL11RA	protein_coding
ENSG00000130234	268.286	4.36256	0.22315	19.5499	4.13463e-85	1.23469e-83	3.13906	2.79137	2.68143	0.08234	0.134938	0.127572	ACE2	protein_coding
ENSG00000186407	206.027	7.13485	0.365151	19.5394	5.07331e-85	1.51328e-83	3.35041	2.8028	3.69609	0	0.00438431	0	CD300E	protein_coding
ENSG00000177663	1308.36	1.40276	0.0717963	19.538	5.21512e-85	1.55381e-83	5.88276	5.53886	6.37719	2.28605	2.23154	2.25996	IL17RA	protein_coding
ENSG00000185989	1482.46	-1.14652	0.058689	-19.5355	5.48434e-85	1.63217e-83	5.71068	5.58367	5.27634	12.0606	12.273	12.7476	RASA3	protein_coding
ENSG00000127561	441.416	2.16437	0.110898	19.5169	7.89129e-85	2.34582e-83	5.2171	5.37055	5.48318	1.35167	1.18597	1.05176	SYNGR3	protein_coding
ENSG00000127334	3022.01	-1.56301	0.080097	-19.514	8.35369e-85	2.48047e-83	4.76039	4.84374	4.72581	14.4813	13.8035	14.6609	DYRK2	protein_coding
ENSG00000165338	1165.42	-1.329	0.0681213	-19.5094	9.14325e-85	2.71184e-83	1.77053	1.74171	1.8477	4.40638	4.72797	4.50009	HECTD2	protein_coding
ENSG00000165194	294.805	-2.48344	0.127298	-19.509	9.21488e-85	2.73e-83	0.292888	0.276451	0.309707	1.77605	1.53911	1.78748	PCDH19	protein_coding
ENSG00000049130	1741.53	-2.34335	0.120145	-19.5044	1.00667e-84	2.97898e-83	3.08045	3.13703	2.66799	15.2695	15.9056	15.2049	KITLG	protein_coding
ENSG00000143171	611.147	-2.28784	0.117428	-19.4829	1.53383e-84	4.53388e-83	2.73463	2.03877	3.0242	12.1825	14.1664	13.0634	RXRG	protein_coding
ENSG00000197457	1337.64	-1.20123	0.0617145	-19.4643	2.20604e-84	6.51354e-83	10.3546	9.89946	11.0903	23.5067	25.6092	23.8522	STMN3	protein_coding
ENSG00000119638	4470.48	-0.82286	0.0422931	-19.4561	2.58635e-84	7.62785e-83	8.71724	8.66237	8.6188	15.2988	15.6021	15.529	NEK9	protein_coding
ENSG00000101057	8727.35	0.832121	0.0427693	19.456	2.59149e-84	7.63441e-83	104.38	100.625	104.962	57.0519	59.9968	58.419	MYBL2	protein_coding
ENSG00000187391	499.469	1.88791	0.0970398	19.455	2.6427e-84	7.77653e-83	2.4626	2.24012	2.26238	0.552871	0.710617	0.595486	MAGI2	protein_coding
ENSG00000066583	2572.94	1.31135	0.0676336	19.3891	9.53923e-84	2.80391e-82	48.6729	49.0629	46.5141	19.8626	19.7211	18.8699	ISOC1	protein_coding
ENSG00000264514	156.809	5.66259	0.292094	19.3862	1.00879e-83	2.96188e-82	16.2796	15.824	15.1407	0.294952	0.151051	0.166174	RP11-720L2.4	lincRNA
ENSG00000204054	624.052	-1.5497	0.0799437	-19.3849	1.03462e-83	3.03429e-82	0.654152	0.757446	0.691647	2.02305	2.08348	2.10224	LINC00963	processed_transcript
ENSG00000104660	3900.75	0.77311	0.0399218	19.3656	1.506e-83	4.41182e-82	23.6753	23.2134	23.4095	13.6141	14.109	13.741	LEPROTL1	protein_coding
ENSG00000162949	136.956	4.84833	0.250361	19.3654	1.51196e-83	4.42435e-82	1.46648	1.47319	1.6769	0.0311372	0.0637841	0.0219282	CAPN13	protein_coding
ENSG00000074527	7669.12	-1.17237	0.0605563	-19.36	1.67906e-83	4.90784e-82	33.6923	32.378	32.3669	73.4761	76.66	74.2651	NTN4	protein_coding
ENSG00000276043	3596.45	-1.11619	0.0576588	-19.3585	1.72814e-83	5.04005e-82	14.2872	12.7668	13.0318	29.0469	29.7896	29.1067	UHRF1	protein_coding
ENSG00000141639	402.723	-1.80795	0.0933929	-19.3585	1.72758e-83	5.04005e-82	0.711676	0.74559	0.694071	2.50924	2.59403	2.53986	MAPK4	protein_coding
ENSG00000177508	3091.09	-1.6424	0.0848694	-19.3521	1.95668e-83	5.70024e-82	13.8097	13.921	13.5594	44.8754	41.7888	44.2414	IRX3	protein_coding
ENSG00000167861	173.144	3.66965	0.189957	19.3183	3.76811e-83	1.09652e-81	1.45744	1.30587	1.3662	0.0782602	0.104204	0.110229	HID1	protein_coding
ENSG00000165905	405.052	2.04984	0.106111	19.318	3.79329e-83	1.10262e-81	5.00668	5.35937	4.96539	1.27646	1.18517	1.23513	GYLTL1B	protein_coding
ENSG00000274588	229.188	-2.44099	0.126386	-19.3138	4.11438e-83	1.19463e-81	0.326875	0.26733	0.275187	1.61917	1.63831	1.65972	DGKK	protein_coding
ENSG00000130147	6780.35	0.780557	0.0404169	19.3126	4.20445e-83	1.21943e-81	29.4768	28.1107	28.0974	16.8775	16.792	16.6473	SH3BP4	protein_coding
ENSG00000165966	2124.56	2.13108	0.110391	19.3049	4.88185e-83	1.41434e-81	14.4876	13.3552	13.8464	2.51649	3.96732	2.90903	PDZRN4	protein_coding
ENSG00000168994	411.137	-1.78688	0.0926064	-19.2954	5.86616e-83	1.69763e-81	2.18652	2.30451	2.13243	7.77461	7.50134	7.94137	PXDC1	protein_coding
ENSG00000131196	1678.59	1.44763	0.0750473	19.2896	6.57418e-83	1.90043e-81	7.24511	7.1721	7.41776	2.71647	2.69103	2.6361	NFATC1	protein_coding
ENSG00000125977	14509.6	1.14822	0.0595395	19.285	7.18391e-83	2.0744e-81	162.599	160.301	153.912	72.4186	73.102	70.9805	EIF2S2	protein_coding
ENSG00000083799	1563.68	-1.36471	0.0708568	-19.2601	1.16148e-82	3.35014e-81	1.94651	1.89754	1.86784	5.00597	4.9369	4.96301	CYLD	protein_coding
ENSG00000125249	10010	-1.67099	0.0867655	-19.2587	1.19258e-82	3.43606e-81	27.3535	27.5142	26.2447	90.0098	81.0489	91.2475	RAP2A	protein_coding
ENSG00000162769	2072.08	0.934595	0.0485301	19.258	1.20891e-82	3.47931e-81	11.2447	10.7953	11.3721	5.70058	5.99039	5.91941	FLVCR1	protein_coding
ENSG00000124225	2783.95	1.05156	0.0546281	19.2495	1.42456e-82	4.09546e-81	17.9925	17.0365	17.8859	8.18091	9.22775	8.26524	PMEPA1	protein_coding
ENSG00000151689	344.408	-2.13972	0.111237	-19.2358	1.8569e-82	5.33255e-81	1.0384	1.08661	1.20684	5.30277	4.80982	4.95449	INPP1	protein_coding
ENSG00000184304	1790.02	-1.03423	0.0538229	-19.2154	2.74987e-82	7.88829e-81	5.82137	6.26041	5.98004	12.0175	12.7293	12.5285	PRKD1	protein_coding
ENSG00000178573	272.434	-2.31373	0.120538	-19.195	4.07257e-82	1.16698e-80	0.368958	0.401301	0.336877	1.83506	1.8748	1.91891	MAF	protein_coding
ENSG00000179954	211.947	-3.40883	0.177591	-19.1948	4.08812e-82	1.17016e-80	0.149113	0.18671	0.163933	1.95799	1.7361	1.94852	SSC5D	protein_coding
ENSG00000144847	293.876	2.43966	0.127159	19.1858	4.86223e-82	1.39022e-80	2.16832	2.38331	2.04118	0.43551	0.378481	0.390352	IGSF11	protein_coding
ENSG00000137996	2423.58	0.922524	0.0480841	19.1856	4.88166e-82	1.39425e-80	25.6979	25.4279	26.6253	13.8482	14.2875	13.2083	RTCA	protein_coding
ENSG00000166900	3815.05	0.864193	0.0450548	19.1809	5.34032e-82	1.52359e-80	26.1807	26.7119	26.0068	14.5103	14.2964	14.8856	STX3	protein_coding
ENSG00000006327	2862.88	1.4708	0.0767024	19.1753	5.94724e-82	1.6949e-80	52.1347	48.5681	55.772	19.3295	17.9168	19.489	TNFRSF12A	protein_coding
ENSG00000137460	925.45	-1.24506	0.0649857	-19.159	8.14896e-82	2.31984e-80	2.28942	2.43894	2.23689	5.62886	5.53178	5.51105	FHDC1	protein_coding
ENSG00000167553	9991.09	1.12744	0.058958	19.1228	1.63125e-81	4.6388e-80	70.9618	71.4646	71.1015	33.0178	33.2998	32.0522	TUBA1C	protein_coding
ENSG00000105889	491.134	-1.63794	0.0856604	-19.1213	1.67867e-81	4.76846e-80	2.89372	2.65152	2.7001	8.68532	8.56365	8.90839	STEAP1B	protein_coding
ENSG00000001561	266.631	2.45047	0.12818	19.1174	1.80771e-81	5.12948e-80	2.91706	2.79667	2.77904	0.493484	0.541041	0.489484	ENPP4	protein_coding
ENSG00000106631	7670.97	1.24325	0.0650491	19.1125	1.98619e-81	5.62984e-80	182.622	182.735	194.9	77.9344	80.6297	79.3995	MYL7	protein_coding
ENSG00000165406	1199.08	-1.42453	0.0745418	-19.1106	2.06263e-81	5.84018e-80	2.51714	2.88462	2.5701	7.42669	7.0753	7.12057	2008-03-01	protein_coding
ENSG00000102003	158.234	-3.47412	0.181808	-19.1087	2.1369e-81	6.04395e-80	0.146391	0.222581	0.151744	2.20677	1.87297	1.99065	SYP	protein_coding
ENSG00000128394	1144.84	1.67983	0.0879978	19.0894	3.09213e-81	8.73628e-80	12.4401	13.0052	12.4709	3.79903	4.36603	3.63749	APOBEC3F	protein_coding
ENSG00000154736	190.761	4.02074	0.21069	19.0837	3.44761e-81	9.73013e-80	0.780387	0.980166	0.770563	0.0606839	0.042046	0.0377085	ADAMTS5	protein_coding
ENSG00000102172	12147.4	0.643299	0.0337149	19.0806	3.66212e-81	1.03244e-79	158.876	156.159	158.813	101.979	101.776	102.246	SMS	protein_coding
ENSG00000121691	250.966	6.65081	0.34866	19.0754	4.0464e-81	1.13956e-79	3.19332	3.09065	2.56495	0	0.00494627	0.00680188	CAT	protein_coding
ENSG00000198400	217.121	2.92553	0.153438	19.0666	4.78372e-81	1.34576e-79	2.19826	1.9672	2.35618	0.282005	0.273639	0.276995	NTRK1	protein_coding
ENSG00000127603	10713.9	0.785843	0.0412263	19.0617	5.25393e-81	1.47645e-79	10.0799	9.63592	9.46669	5.67186	5.69225	5.7007	MACF1	protein_coding
ENSG00000154310	2327.72	-1.25575	0.0658804	-19.061	5.32432e-81	1.49463e-79	4.9905	5.32347	4.66491	11.4128	12.7849	11.9292	TNIK	protein_coding
ENSG00000164128	157.496	3.77969	0.198303	19.0602	5.41107e-81	1.51736e-79	1.71159	1.93568	1.7268	0.0850702	0.134659	0.11982	NPY1R	protein_coding
ENSG00000197892	1432.91	1.42628	0.0749251	19.0361	8.57408e-81	2.40175e-79	5.20771	5.52408	4.99155	1.82696	2.16921	1.85413	KIF13B	protein_coding
ENSG00000137312	3532.31	-0.959337	0.0504594	-19.012	1.3556e-80	3.79321e-79	20.7991	20.4347	20.5103	41.976	38.9561	40.4584	FLOT1	protein_coding
ENSG00000103257	15872.3	0.881853	0.0463853	19.0115	1.37091e-80	3.83196e-79	111.195	107.471	116.459	60.6747	61.7268	60.8514	SLC7A5	protein_coding
ENSG00000156453	1639.77	1.43986	0.075744	19.0095	1.42283e-80	3.97287e-79	9.90293	10.098	9.82686	3.58699	3.63187	3.81424	PCDH1	protein_coding
ENSG00000101210	232.054	2.6571	0.139842	19.0007	1.68173e-80	4.69078e-79	4.74086	5.07163	5.31962	0.692945	0.833535	0.783074	EEF1A2	protein_coding
ENSG00000014257	161.797	4.17919	0.220103	18.9874	2.16835e-80	6.04166e-79	1.79992	1.8564	1.76148	0.0925162	0.1145	0.043436	ACPP	protein_coding
ENSG00000177103	266.163	-2.57813	0.135794	-18.9856	2.24288e-80	6.24268e-79	0.34106	0.446464	0.272695	2.27918	2.08263	2.09375	DSCAML1	protein_coding
ENSG00000143333	690.754	-1.80191	0.0949144	-18.9846	2.28852e-80	6.36295e-79	3.7657	3.91055	3.95223	14.8247	12.2578	14.2486	RGS16	protein_coding
ENSG00000185344	1597.02	1.21007	0.0638214	18.9602	3.63858e-80	1.01059e-78	4.22297	3.9464	4.09596	1.74242	1.77863	1.81577	ATP6V0A2	protein_coding
ENSG00000166750	3550.01	1.01593	0.053586	18.9589	3.72735e-80	1.03415e-78	11.7382	11.5436	11.1313	5.91957	5.45552	5.78873	SLFN5	protein_coding
ENSG00000133169	1733.64	1.20029	0.063314	18.9578	3.80787e-80	1.05538e-78	67.81	61.9181	68.5821	28.3607	28.7224	29.8539	BEX1	protein_coding
ENSG00000182621	1032.59	-1.44013	0.075996	-18.9501	4.40941e-80	1.22081e-78	1.43848	1.4937	1.27917	3.77361	3.83031	3.95097	PLCB1	protein_coding
ENSG00000076513	2169.47	1.15733	0.0610782	18.9483	4.56506e-80	1.26257e-78	11.5917	11.5658	10.4403	4.87319	5.21881	5.04566	ANKRD13A	protein_coding
ENSG00000153982	513.266	1.72965	0.091286	18.9476	4.62505e-80	1.27781e-78	6.54369	6.83948	6.72574	2.07892	2.14604	1.832	GDPD1	protein_coding
ENSG00000171714	696.944	1.53157	0.0808458	18.9443	4.92109e-80	1.35817e-78	3.97679	4.18585	3.95151	1.29307	1.45397	1.43194	ANO5	protein_coding
ENSG00000106003	290.321	-2.53304	0.133769	-18.936	5.76123e-80	1.58837e-78	0.625397	0.918921	0.905043	4.67214	4.65462	5.16861	LFNG	protein_coding
ENSG00000119681	651.466	-1.53579	0.0811397	-18.9277	6.73959e-80	1.85615e-78	1.15648	1.18669	1.09204	3.17186	3.49459	3.40574	LTBP2	protein_coding
ENSG00000143507	943.419	1.39885	0.0739335	18.9204	7.75062e-80	2.13236e-78	8.74875	8.9129	8.85983	3.4483	3.37005	3.29902	DUSP10	protein_coding
ENSG00000131378	393.725	-1.87971	0.0993952	-18.9114	9.18205e-80	2.52352e-78	1.24681	1.15086	1.03934	4.12883	4.30171	4.46642	RFTN1	protein_coding
ENSG00000164434	158.217	-3.46168	0.183108	-18.9051	1.03522e-79	2.84213e-78	0.287846	0.450527	0.254921	3.76829	3.56227	4.08083	FABP7	protein_coding
ENSG00000050555	2063.78	-1.21418	0.0642317	-18.9031	1.07461e-79	2.94719e-78	4.98633	5.03962	4.66403	11.8341	11.0724	11.5688	LAMC3	protein_coding
ENSG00000122824	1332.02	1.24211	0.065728	18.8977	1.19097e-79	3.26292e-78	19.7734	21.8236	20.8746	8.60891	8.65639	9.25487	NUDT10	protein_coding
ENSG00000256683	201.551	5.0751	0.268587	18.8956	1.24078e-79	3.39583e-78	1.59544	1.52686	1.48984	0.0356099	0.0401204	0.0150468	ZNF350	protein_coding
ENSG00000158106	714.07	1.62995	0.0862795	18.8915	1.34021e-79	3.66413e-78	6.88509	7.34934	7.80324	2.43757	2.5006	2.19319	RHPN1	protein_coding
ENSG00000078295	2299.6	-1.81058	0.0958526	-18.8893	1.39774e-79	3.81744e-78	1.72877	1.88628	1.76932	6.68173	5.78175	6.75136	ADCY2	protein_coding
ENSG00000078114	706.27	1.78112	0.0943225	18.8833	1.56553e-79	4.27124e-78	1.9976	1.89944	1.87136	0.541934	0.579309	0.553314	NEBL	protein_coding
ENSG00000165209	3884.91	-0.917414	0.0486274	-18.8662	2.16264e-79	5.89419e-78	8.9275	9.36034	8.61236	17.1914	16.8823	17.1988	STRBP	protein_coding
ENSG00000111704	244.828	4.38679	0.232688	18.8526	2.79562e-79	7.61145e-78	1.20528	1.73453	1.43623	0.0659361	0.0521857	0.0548779	NANOG	protein_coding
ENSG00000099250	2306.97	1.56799	0.0831982	18.8464	3.14615e-79	8.55695e-78	6.26238	5.65344	6.38111	1.85734	2.39663	1.91263	NRP1	protein_coding
ENSG00000101076	114.835	5.41672	0.287685	18.8286	4.39862e-79	1.1951e-77	1.40054	1.38156	1.54836	0.0174425	0.0267979	0.0245675	HNF4A	protein_coding
ENSG00000184349	2543.06	-1.24138	0.0659343	-18.8275	4.49136e-79	1.21904e-77	6.48288	6.8663	6.73193	15.69	16.471	15.8359	EFNA5	protein_coding
ENSG00000088538	240.389	2.4189	0.128495	18.8248	4.73337e-79	1.28339e-77	1.20335	1.32972	1.3339	0.206773	0.270404	0.221028	DOCK3	protein_coding
ENSG00000152154	338.849	-1.89281	0.100635	-18.8088	6.39986e-79	1.73345e-77	1.66021	2.03181	1.91259	6.84488	7.22529	6.9588	TMEM178A	protein_coding
ENSG00000250305	649.022	1.83064	0.0973639	18.802	7.26979e-79	1.96705e-77	1.7934	1.68745	1.93731	0.480449	0.532726	0.504425	KIAA1456	protein_coding
ENSG00000172578	1769.64	-1.18328	0.0629487	-18.7976	7.90399e-79	2.13644e-77	3.13968	2.8423	2.88326	7.02874	6.79254	6.59274	KLHL6	protein_coding
ENSG00000169744	5219.8	-1.15117	0.0612848	-18.784	1.02134e-78	2.75782e-77	15.5099	15.2059	13.4625	32.8765	33.217	33.1136	LDB2	protein_coding
ENSG00000015133	2431.96	-1.0211	0.0544845	-18.7411	2.29039e-78	6.17817e-77	3.75826	4.07448	3.77862	7.76038	8.07773	7.92757	CCDC88C	protein_coding
ENSG00000174827	147.574	3.98972	0.212891	18.7407	2.30597e-78	6.2138e-77	2.70015	2.69816	2.70743	0.143385	0.153536	0.146877	PDZK1	protein_coding
ENSG00000148700	5297.73	-1.05955	0.0565844	-18.7251	3.08877e-78	8.31463e-77	14.9828	15.8669	14.7048	32.3613	31.6727	31.8743	ADD3	protein_coding
ENSG00000170412	453.379	2.04666	0.109307	18.724	3.15523e-78	8.48483e-77	2.34608	2.46933	2.75899	0.686513	0.556319	0.600075	GPRC5C	protein_coding
ENSG00000167173	548.166	1.57666	0.084229	18.7187	3.4859e-78	9.36442e-77	3.7192	3.65953	3.98156	1.21253	1.30459	1.29263	C15orf39	protein_coding
ENSG00000066032	1593.09	-1.51238	0.0809897	-18.6737	8.10496e-78	2.17507e-76	2.45768	2.60071	2.04953	6.86004	6.61767	7.04881	CTNNA2	protein_coding
ENSG00000066027	2918.25	1.30865	0.0701293	18.6606	1.03612e-77	2.7777e-76	28.1193	27.2495	27.4032	11.2573	11.3657	10.9693	PPP2R5A	protein_coding
ENSG00000160796	2187.13	1.14491	0.0613921	18.6491	1.28305e-77	3.43618e-76	7.88611	7.66314	7.92011	3.73013	3.50358	3.47088	NBEAL2	protein_coding
ENSG00000213654	1228.76	-1.57707	0.0846206	-18.6369	1.61183e-77	4.31231e-76	9.67083	9.42807	9.28681	28.142	28.7349	29.1389	GPSM3	protein_coding
ENSG00000148798	497.379	1.60375	0.0861205	18.6222	2.12431e-77	5.6776e-76	5.37375	5.48394	5.67775	1.79092	1.88558	1.76152	INA	protein_coding
ENSG00000114251	606.187	-1.78048	0.0958147	-18.5825	4.45289e-77	1.1889e-75	0.985552	1.04292	0.916547	3.55052	3.11909	3.62611	WNT5A	protein_coding
ENSG00000204262	119299	1.00086	0.0538617	18.582	4.49355e-77	1.19854e-75	553.407	513.129	497.457	252.763	274.303	260.172	COL5A2	protein_coding
ENSG00000134324	2721.79	1.07208	0.0577053	18.5785	4.7935e-77	1.27724e-75	8.62488	8.17735	7.98192	3.92194	3.84672	4.10749	LPIN1	protein_coding
ENSG00000164291	1641.07	-1.59384	0.0858222	-18.5714	5.47652e-77	1.45776e-75	5.95111	5.90366	5.57535	17.5496	18.1631	17.7103	ARSK	protein_coding
ENSG00000106348	831.694	1.36153	0.073402	18.549	8.3071e-77	2.20896e-75	7.76118	7.52346	7.90388	2.73656	3.16004	3.12083	IMPDH1	protein_coding
ENSG00000255103	2501.88	1.48265	0.0799682	18.5405	9.73263e-77	2.58541e-75	17.3401	15.4267	13.9471	5.70186	5.78217	5.29712	KIAA0754	protein_coding
ENSG00000103742	1770.69	-1.09979	0.0593251	-18.5384	1.01262e-76	2.68724e-75	4.16917	4.03224	4.47852	9.29746	9.04094	9.18963	IGDCC4	protein_coding
ENSG00000125378	843.095	1.50807	0.0813809	18.531	1.16196e-76	3.08042e-75	8.70511	7.88697	9.04896	3.02079	2.87379	3.19106	BMP4	protein_coding
ENSG00000246705	937.569	-1.15886	0.0625407	-18.5296	1.19093e-76	3.15405e-75	5.08911	5.3102	5.27334	11.6361	11.9872	11.7153	H2AFJ	protein_coding
ENSG00000122694	3112.29	-1.25512	0.0678076	-18.5101	1.71295e-76	4.53198e-75	17.0072	17.0309	18.305	40.2523	45.6554	40.5613	GLIPR2	protein_coding
ENSG00000173726	18557.7	1.2021	0.0649659	18.5036	1.93214e-76	5.10674e-75	194.82	189.408	186.466	83.0436	82.4953	83.9034	TOMM20	protein_coding
ENSG00000087842	1574.03	1.09236	0.0590747	18.4911	2.43509e-76	6.42956e-75	22.4983	22.017	21.3358	10.5396	10.2086	10.3951	PIR	protein_coding
ENSG00000142798	4982.39	0.997373	0.0539443	18.4889	2.53456e-76	6.68547e-75	10.716	10.6231	9.96616	5.1932	5.19164	5.40603	HSPG2	protein_coding
ENSG00000073712	25109.4	0.872275	0.0471789	18.4887	2.54675e-76	6.71087e-75	94.8412	92.5308	87.8361	50.1349	49.2161	52.1074	FERMT2	protein_coding
ENSG00000134245	526.961	-1.84841	0.100043	-18.4761	3.21361e-76	8.45961e-75	0.435864	0.423997	0.544092	1.62907	1.86099	1.68012	WNT2B	protein_coding
ENSG00000164093	3689.35	1.51873	0.0822274	18.4699	3.60869e-76	9.4901e-75	24.1218	23.508	26.353	8.2353	9.76428	7.87443	PITX2	protein_coding
ENSG00000198796	4082.07	-0.853923	0.0462403	-18.4671	3.80112e-76	9.98613e-75	6.85754	6.50146	6.55506	11.8976	12.3211	12.1542	ALPK2	protein_coding
ENSG00000082438	2006.49	-1.36138	0.0737198	-18.4669	3.81119e-76	1.00026e-74	1.93515	1.68732	1.81338	4.48637	5.16951	4.51792	COBLL1	protein_coding
ENSG00000104765	3201.82	-1.06221	0.0575302	-18.4635	4.05949e-76	1.06436e-74	14.1702	14.1569	14.1698	29.0843	30.9463	29.648	BNIP3L	protein_coding
ENSG00000171444	8497.27	1.23138	0.0667165	18.4569	4.58557e-76	1.20109e-74	9.65031	9.04627	9.65474	4.08691	3.89919	4.15594	MCC	protein_coding
ENSG00000133318	6367.19	0.758623	0.0411028	18.4567	4.6058e-76	1.20518e-74	36.1116	36.144	35.3533	21.153	21.0512	21.9129	RTN3	protein_coding
ENSG00000171388	167.391	-3.50431	0.189883	-18.4551	4.74251e-76	1.23972e-74	0.377916	0.334327	0.234834	3.78667	3.63527	4.29593	APLN	protein_coding
ENSG00000154928	315.515	-2.26688	0.122863	-18.4506	5.16011e-76	1.34754e-74	0.514264	0.554602	0.486084	2.49561	2.6513	2.51027	EPHB1	protein_coding
ENSG00000179981	169.807	-2.77936	0.150689	-18.4444	5.78189e-76	1.50841e-74	0.150139	0.197889	0.156373	1.13989	1.2195	1.19589	TSHZ1	protein_coding
ENSG00000115963	1310.92	-1.85055	0.100419	-18.4282	7.79832e-76	2.03245e-74	4.45471	5.35752	4.48377	18.0702	16.159	18.1798	RND3	protein_coding
ENSG00000116990	1247.91	1.24002	0.0673082	18.423	8.59012e-76	2.23659e-74	8.25447	8.3074	7.99969	3.37122	3.59681	3.46682	MYCL	protein_coding
ENSG00000172469	5552.36	3.45548	0.187677	18.4119	1.055e-75	2.74414e-74	52.5312	50.8578	49.754	4.2504	4.53216	4.26175	MANEA	protein_coding
ENSG00000129595	557.533	1.47942	0.0803832	18.4046	1.20574e-75	3.13314e-74	2.95846	2.7767	2.74115	0.9417	1.0359	1.06375	EPB41L4A	protein_coding
ENSG00000185869	197.175	3.94256	0.21428	18.3991	1.3352e-75	3.46611e-74	0.853672	0.952496	0.808424	0.050106	0.0427671	0.0558708	ZNF829	protein_coding
ENSG00000149658	3403.19	0.762235	0.0414389	18.3942	1.46213e-75	3.7881e-74	34.8032	33.9124	34.8188	20.1736	20.8682	20.4969	YTHDF1	protein_coding
ENSG00000113368	19161.3	-0.873096	0.0474658	-18.3942	1.46121e-75	3.7881e-74	104.369	100.579	101.013	185.36	192.195	188.434	LMNB1	protein_coding
ENSG00000171680	1399.99	1.45059	0.0789457	18.3745	2.10097e-75	5.43783e-74	7.58387	7.53841	8.12968	2.80289	2.7871	2.95101	PLEKHG5	protein_coding
ENSG00000169302	231.957	2.64495	0.143977	18.3707	2.255e-75	5.83076e-74	1.12488	1.03671	1.23667	0.156556	0.175519	0.193689	STK32A	protein_coding
ENSG00000140470	118.971	-4.34682	0.236952	-18.3447	3.63622e-75	9.39292e-74	0.0344043	0.0414219	0.0552806	0.968781	1.0947	1.03582	ADAMTS17	protein_coding
ENSG00000087086	30981.3	0.814445	0.0444035	18.3419	3.83014e-75	9.88409e-74	1163.33	1105.08	1083.97	652.572	628.134	640.323	FTL	protein_coding
ENSG00000080608	3210.94	1.27789	0.0697084	18.332	4.59711e-75	1.18517e-73	37.2429	32.6517	36.9402	14.0795	16.0598	14.1204	KIAA0020	protein_coding
ENSG00000130768	145.242	3.59602	0.196217	18.3267	5.06368e-75	1.30417e-73	2.53252	2.35271	2.58662	0.193718	0.192213	0.179057	SMPDL3B	protein_coding
ENSG00000124126	15130	-0.741797	0.0404851	-18.3227	5.45215e-75	1.40285e-73	45.4568	44.1053	42.1315	72.8695	76.1161	73.3386	PREX1	protein_coding
ENSG00000205744	208.888	2.79727	0.152689	18.3201	5.72034e-75	1.47041e-73	1.70958	1.8034	1.67351	0.305427	0.231068	0.20043	DENND1C	protein_coding
ENSG00000183908	147.408	-3.77884	0.206432	-18.3055	7.48468e-75	1.92205e-73	0.120955	0.107279	0.0975163	1.84041	1.44131	1.7632	LRRC55	protein_coding
ENSG00000221886	196.03	-2.69547	0.147301	-18.2991	8.41038e-75	2.15765e-73	0.663691	0.548573	0.623074	4.05603	4.65242	3.75929	ZBED8	protein_coding
ENSG00000123329	299.314	-2.13119	0.11648	-18.2967	8.79812e-75	2.25492e-73	0.67645	0.599297	0.617394	2.75537	3.10308	2.67756	ARHGAP9	protein_coding
ENSG00000172974	769.486	1.30056	0.0711276	18.2849	1.0913e-74	2.79423e-73	44.4169	43.789	43.8502	18.0897	18.2276	17.6235	AC007318.5	processed_pseudogene
ENSG00000102096	1021.66	1.4074	0.0770262	18.2717	1.38947e-74	3.55419e-73	11.9371	11.8086	12.559	4.496	4.79086	4.43609	PIM2	protein_coding
ENSG00000138641	456.991	-1.7783	0.0973895	-18.2597	1.73332e-74	4.42943e-73	0.740214	0.727559	0.733236	2.72946	2.40063	2.58404	HERC3	protein_coding
ENSG00000196208	2343.46	1.19821	0.0656229	18.2589	1.75637e-74	4.4796e-73	8.3425	7.17714	8.15364	3.37174	3.46019	3.55347	GREB1	protein_coding
ENSG00000158186	851.312	-1.18347	0.0648159	-18.259	1.75603e-74	4.4796e-73	2.37828	2.29566	2.32078	5.41402	5.30077	5.39371	MRAS	protein_coding
ENSG00000104371	7487.1	-1.95214	0.106945	-18.2536	1.9369e-74	4.93524e-73	101.742	109.255	83.3672	355.883	452.378	357.098	DKK4	protein_coding
ENSG00000158859	608.18	-1.58354	0.0868524	-18.2326	2.84532e-74	7.24286e-73	0.903393	1.00101	0.853947	2.89983	2.64011	2.83086	ADAMTS4	protein_coding
ENSG00000187260	1473.98	1.16022	0.0636498	18.2283	3.07961e-74	7.83164e-73	12.8241	13.7628	12.812	5.60458	6.21743	5.84698	WDR86	protein_coding
ENSG00000135269	3290.68	-1.27281	0.0698319	-18.2267	3.16759e-74	8.04757e-73	13.1995	12.635	12.287	31.6922	30.8746	30.7233	TES	protein_coding
ENSG00000123892	495.829	-1.83262	0.100581	-18.2204	3.55715e-74	9.02856e-73	4.40713	4.84717	4.0267	16.6378	14.9166	16.5189	RAB38	protein_coding
ENSG00000128052	2557.31	1.47339	0.080878	18.2175	3.75218e-74	9.51436e-73	11.5666	12.6818	10.5093	4.31264	3.9781	4.27019	KDR	protein_coding
ENSG00000150593	1579.5	-1.27686	0.0701284	-18.2074	4.50647e-74	1.14159e-72	6.0731	5.88645	5.64828	14.7308	14.0065	14.4897	PDCD4	protein_coding
ENSG00000228084	180.85	2.82431	0.155171	18.2012	5.04798e-74	1.27754e-72	11.2558	11.6753	11.7155	1.3819	1.74398	1.49455	RP5-884G6.2	antisense
ENSG00000274225	225.247	2.34071	0.128608	18.2003	5.12998e-74	1.29704e-72	14.7673	14.8434	15.0434	3.062	3.13622	2.47455	KB-68A7.1	lincRNA
ENSG00000124780	160.516	-3.17721	0.174573	-18.1999	5.16755e-74	1.30528e-72	0.48204	0.581573	0.397461	4.36083	4.74855	4.74813	KCNK17	protein_coding
ENSG00000138801	5035.05	0.97001	0.0533049	18.1974	5.41274e-74	1.3659e-72	48.8237	47.951	48.6084	24.9932	25.0469	24.7296	PAPSS1	protein_coding
ENSG00000179051	12455.4	0.712033	0.0391444	18.1899	6.20481e-74	1.56427e-72	94.1588	93.7731	94.6361	55.9018	60.4548	57.483	RCC2	protein_coding
ENSG00000107831	633.526	2.06018	0.113286	18.1857	6.7023e-74	1.68806e-72	16.3553	14.7461	19.2627	3.61746	4.47213	3.82947	FGF8	protein_coding
ENSG00000150995	199.453	2.50207	0.137633	18.1793	7.52892e-74	1.89444e-72	0.859298	0.82603	0.784771	0.175484	0.136087	0.125349	ITPR1	protein_coding
ENSG00000121957	3298.85	0.898429	0.0494424	18.1712	8.72327e-74	2.19286e-72	12.7066	13.0549	12.7851	6.87726	7.07667	6.86996	GPSM2	protein_coding
ENSG00000138795	240.318	-2.44042	0.13439	-18.1592	1.08591e-73	2.72716e-72	0.402801	0.382092	0.39363	2.29139	2.05357	2.31863	LEF1	protein_coding
ENSG00000163975	502.298	-1.45353	0.0801611	-18.1326	1.76252e-73	4.42215e-72	0.961582	0.931496	0.917148	2.6114	2.66879	2.53346	MFI2	protein_coding
ENSG00000158109	1566.25	1.33053	0.0734522	18.1142	2.46278e-73	6.17319e-72	24.8845	23.0381	25.1623	9.30698	9.80005	10.0815	TPRG1L	protein_coding
ENSG00000147416	8343.48	-0.615513	0.0339801	-18.1139	2.47458e-73	6.19685e-72	24.7426	24.4824	24.9435	37.9268	38.7996	37.9645	ATP6V1B2	protein_coding
ENSG00000092051	525.256	-2.34366	0.12949	-18.0992	3.23344e-73	8.08946e-72	0.916553	1.2094	0.858531	4.9888	4.85705	5.64107	JPH4	protein_coding
ENSG00000196449	860.979	1.45157	0.0802257	18.0936	3.5805e-73	8.94919e-72	17.8106	16.0603	17.1643	6.07232	6.46431	6.18394	YRDC	protein_coding
ENSG00000197961	4052	1.12236	0.0621044	18.0721	5.28517e-73	1.31973e-71	17.7332	18.7485	18.3613	8.55982	8.19652	8.59647	ZNF121	protein_coding
ENSG00000112414	163.226	3.52767	0.195257	18.0668	5.81949e-73	1.45177e-71	1.09667	1.17251	1.07547	0.0648594	0.101601	0.0940406	GPR126	protein_coding
ENSG00000079337	471.818	-1.6641	0.0921745	-18.0538	7.36164e-73	1.83474e-71	0.516914	0.58577	0.584583	1.76282	1.76759	1.88733	RAPGEF3	protein_coding
ENSG00000160199	1151.78	1.29502	0.0717563	18.0475	8.25219e-73	2.05474e-71	5.56685	5.45182	5.55373	2.1209	2.30699	2.345	PKNOX1	protein_coding
ENSG00000145113	128.42	-3.2564	0.180513	-18.0397	9.49992e-73	2.36317e-71	0.0347769	0.0384224	0.0472293	0.413842	0.416887	0.395	MUC4	protein_coding
ENSG00000183780	1469.73	1.05917	0.0587495	18.0287	1.16086e-72	2.88498e-71	15.9069	16.338	16.2044	8.01338	7.933	7.48175	SLC35F3	protein_coding
ENSG00000125726	259.508	-2.53797	0.140839	-18.0204	1.34879e-72	3.34887e-71	1.38107	1.4485	1.54963	10.0019	8.1371	8.39603	CD70	protein_coding
ENSG00000197991	506.552	1.79194	0.0994697	18.0149	1.48864e-72	3.69258e-71	3.01841	3.23344	2.69619	0.912096	0.84501	0.829552	PCDH20	protein_coding
ENSG00000113163	4012.76	1.14764	0.0637546	18.0008	1.9193e-72	4.75634e-71	17.2176	17.9395	16.1825	7.81684	7.83881	7.65407	COL4A3BP	protein_coding
ENSG00000135749	1167.25	-1.16228	0.064572	-17.9998	1.95482e-72	4.83979e-71	1.55047	1.69526	1.53619	3.55442	3.64896	3.58915	PCNXL2	protein_coding
ENSG00000102445	286.488	-2.15545	0.119779	-17.9951	2.12756e-72	5.26249e-71	0.493055	0.514476	0.565625	2.22924	2.57886	2.37168	KIAA0226L	protein_coding
ENSG00000158806	237.27	-2.62359	0.145828	-17.991	2.29142e-72	5.66246e-71	1.23705	1.02602	1.0694	6.31491	8.11307	7.00743	NPM2	protein_coding
ENSG00000113448	767.924	1.78886	0.0994904	17.9802	2.78335e-72	6.87163e-71	2.17727	2.05963	2.08601	0.610968	0.566723	0.653955	PDE4D	protein_coding
ENSG00000102804	7700.47	-0.789666	0.0439846	-17.9532	4.52795e-72	1.11682e-70	18.1363	19.3802	18.4808	32.0933	33.3301	32.2424	TSC22D1	protein_coding
ENSG00000004948	1362.56	1.2317	0.0686808	17.9336	6.44551e-72	1.5883e-70	10.577	10.9042	10.673	4.69465	4.76749	4.3031	CALCR	protein_coding
ENSG00000222014	122.517	4.27386	0.238391	17.928	7.13625e-72	1.75686e-70	1.91523	2.19828	1.973	0.084102	0.0753731	0.10365	RAB6C	protein_coding
ENSG00000228252	1891.08	-1.61195	0.0899841	-17.9137	9.21204e-72	2.26576e-70	5.9249	5.63031	5.94788	17.6636	18.7385	18.0324	COL6A4P2	unitary_pseudogene
ENSG00000214711	117.21	-4.47613	0.249941	-17.9087	1.00869e-71	2.47861e-70	0.092379	0.0935573	0.047793	2.11001	2.26839	1.80925	CAPN14	protein_coding
ENSG00000113805	129.717	5.68159	0.317434	17.8985	1.21235e-71	2.97628e-70	1.3534	1.45006	1.46444	0.0063274	0.0129616	0.0222802	CNTN3	protein_coding
ENSG00000185818	241.186	2.5495	0.142458	17.8965	1.25499e-71	3.07807e-70	1.59013	1.80265	1.62155	0.25879	0.276342	0.294704	NAT8L	protein_coding
ENSG00000034053	852.017	1.50173	0.0839951	17.8788	1.72506e-71	4.22704e-70	4.47424	4.1948	4.83164	1.62363	1.70155	1.45829	APBA2	protein_coding
ENSG00000071967	482.256	-1.85997	0.104067	-17.8728	1.92042e-71	4.70135e-70	1.29374	1.1081	1.17214	4.58419	4.16118	4.57869	CYBRD1	protein_coding
ENSG00000103489	876.257	1.64716	0.0921775	17.8694	2.04061e-71	4.99093e-70	2.62445	2.9784	2.45162	0.860753	0.836484	0.873065	XYLT1	protein_coding
ENSG00000170373	408.962	4.98152	0.278804	17.8675	2.11328e-71	5.16386e-70	22.5627	23.021	20.7901	0.519007	0.702455	0.313292	CST1	protein_coding
ENSG00000110497	1864.27	1.05619	0.0591135	17.8671	2.1269e-71	5.19228e-70	9.0996	8.76079	9.19765	4.16249	4.44894	4.47722	AMBRA1	protein_coding
ENSG00000124143	3994.09	-1.08966	0.0609922	-17.8656	2.18469e-71	5.3284e-70	19.4775	22.4287	20.8503	45.2776	44.4062	45.1612	ARHGAP40	protein_coding
ENSG00000175906	5468.72	0.721365	0.0403862	17.8617	2.34372e-71	5.71097e-70	115.34	112.691	113.296	70.2083	70.2156	68.3965	ARL4D	protein_coding
ENSG00000256321	154.602	3.40909	0.190974	17.8511	2.83549e-71	6.90284e-70	3.52901	3.66275	3.85223	0.204012	0.398919	0.30041	RP11-153K16.1	lincRNA
ENSG00000218336	7271.24	0.782428	0.0438607	17.8389	3.52296e-71	8.56851e-70	20.1014	20.4857	19.2357	11.5695	12.1428	11.3297	TENM3	protein_coding
ENSG00000165175	9581.77	1.13697	0.0637834	17.8255	4.48437e-71	1.08967e-69	86.5183	87.4487	86.9043	38.5106	43.3492	37.4766	MID1IP1	protein_coding
ENSG00000185352	131.697	4.08077	0.228961	17.823	4.68728e-71	1.13792e-69	0.790787	0.905325	0.752643	0.0538364	0.036054	0.037914	HS6ST3	protein_coding
ENSG00000116774	421.406	-2.74002	0.153828	-17.8122	5.68365e-71	1.37853e-69	1.10668	1.96961	1.46196	10.7667	9.40203	11.1128	OLFML3	protein_coding
ENSG00000156103	696.043	1.63728	0.0919623	17.8038	6.59829e-71	1.5989e-69	2.28296	2.40093	2.1021	0.765808	0.705114	0.717835	MMP16	protein_coding
ENSG00000177570	196.216	2.53022	0.142148	17.7998	7.08899e-71	1.71622e-69	0.843615	0.809379	0.849427	0.147267	0.147759	0.129111	SAMD12	protein_coding
ENSG00000063660	3930.25	0.890213	0.0500162	17.7985	7.25707e-71	1.75529e-69	21.5278	20.6747	21.1979	11.0435	11.6542	11.7533	GPC1	protein_coding
ENSG00000120693	280.297	-2.32287	0.130656	-17.7785	1.03661e-70	2.50498e-69	0.545022	0.590574	0.460915	2.49666	2.72785	2.95165	SMAD9	protein_coding
ENSG00000105699	3504.21	1.33722	0.0752809	17.7631	1.36463e-70	3.29458e-69	44.425	42.7569	44.8106	17.4604	17.9291	17.0822	LSR	protein_coding
ENSG00000135503	2318.92	0.956336	0.0538948	17.7445	1.90062e-70	4.58439e-69	14.5364	13.89	14.2448	7.28345	7.77714	7.08183	ACVR1B	protein_coding
ENSG00000136535	729.887	-2.32117	0.130835	-17.7412	2.01625e-70	4.85882e-69	0.722533	0.75748	0.71191	3.76471	3.93012	3.60934	TBR1	protein_coding
ENSG00000185115	2111.45	0.861151	0.0485903	17.7227	2.80139e-70	6.74468e-69	40.9386	42.3652	40.4709	22.4229	22.9665	23.1993	NDNL2	protein_coding
ENSG00000197256	2631.24	-0.816002	0.0460488	-17.7204	2.91981e-70	7.02334e-69	7.40499	7.07114	7.37488	12.6928	13.4557	12.7212	KANK2	protein_coding
ENSG00000069974	1100.7	-1.26717	0.0715249	-17.7165	3.12942e-70	7.52064e-69	3.49075	3.75204	3.35422	8.48972	8.73391	8.53365	RAB27A	protein_coding
ENSG00000078898	106.129	-4.08611	0.230687	-17.7128	3.34128e-70	8.02245e-69	0.149399	0.233835	0.252688	4.01955	4.25654	3.77832	BPIFB2	protein_coding
ENSG00000143891	3201.64	-0.850764	0.0480532	-17.7046	3.86239e-70	9.26513e-69	22.039	20.9	20.4648	37.784	40.1181	37.6167	GALM	protein_coding
ENSG00000128641	5450.5	0.891491	0.0503548	17.7042	3.89397e-70	9.33236e-69	19.754	18.4729	19.238	10.3525	10.9111	9.95276	MYO1B	protein_coding
ENSG00000119771	430.96	-1.67482	0.0946637	-17.6923	4.80355e-70	1.15018e-68	0.526049	0.499564	0.530678	1.68189	1.8049	1.57928	KLHL29	protein_coding
ENSG00000244694	519.248	-1.96622	0.111163	-17.6878	5.20897e-70	1.24611e-68	1.18815	1.33869	0.981995	4.78313	4.39381	4.77569	PTCHD4	protein_coding
ENSG00000198865	92.2647	4.84236	0.273811	17.685	5.46888e-70	1.3071e-68	2.25688	1.95028	1.95	0.0471097	0.0723775	0.0530828	CCDC152	protein_coding
ENSG00000094804	3447.53	0.928674	0.0525292	17.6792	6.06496e-70	1.44824e-68	22.8135	21.4041	22.4626	11.4659	12.4228	11.3874	CDC6	protein_coding
ENSG00000137275	1149.27	1.24601	0.0705962	17.6499	1.01999e-69	2.43341e-68	9.62505	8.80328	9.51044	4.14112	3.81109	3.94946	RIPK1	protein_coding
ENSG00000237943	201.811	3.06891	0.173905	17.647	1.07328e-69	2.5582e-68	2.7151	2.5784	3.03189	0.262231	0.314895	0.356612	PRKCQ-AS1	lincRNA
ENSG00000243927	3697.1	1.3519	0.0766092	17.6468	1.07753e-69	2.56601e-68	33.5024	31.9084	33.1282	12.9863	12.9391	12.8472	MRPS6	protein_coding
ENSG00000181577	264.583	-2.66147	0.150903	-17.637	1.28097e-69	3.04771e-68	0.512314	0.801857	0.477521	3.91188	3.9729	3.69648	C6orf223	protein_coding
ENSG00000112144	1191.27	-1.05074	0.0596079	-17.6276	1.51385e-69	3.59852e-68	3.241	3.2509	3.12251	6.62132	6.65221	6.85632	ICK	protein_coding
ENSG00000197451	12307.7	0.759329	0.0431261	17.6072	2.17002e-69	5.15361e-68	183.724	173.101	180.067	102.186	112.653	104.833	HNRNPAB	protein_coding
ENSG00000198873	351.521	-1.82715	0.103824	-17.5986	2.52357e-69	5.98782e-68	0.579584	0.736447	0.72283	2.39218	2.55186	2.3709	GRK5	protein_coding
ENSG00000164318	841.231	-1.42549	0.0810981	-17.5773	3.67555e-69	8.7133e-68	2.65604	2.19488	2.54297	6.61895	7.04548	6.57442	EGFLAM	protein_coding
ENSG00000104888	207.861	-3.05398	0.173986	-17.553	5.63722e-69	1.33516e-67	0.188631	0.266851	0.247259	2.22572	1.68497	2.24516	SLC17A7	protein_coding
ENSG00000178538	268.824	-2.14324	0.122109	-17.5518	5.76449e-69	1.36407e-67	0.471475	0.513604	0.418813	2.17449	2.01536	2.16124	CA8	protein_coding
ENSG00000169860	540.126	-1.54806	0.0883189	-17.5281	8.74728e-69	2.06803e-67	2.61046	2.84584	2.24881	7.46815	7.90547	7.374	P2RY1	protein_coding
ENSG00000005059	297.707	-1.95752	0.111698	-17.5252	9.19768e-69	2.17256e-67	1.12548	1.06268	1.13647	4.33319	4.75392	4.13693	CCDC109B	protein_coding
ENSG00000159423	416.576	-1.55019	0.0885135	-17.5136	1.12844e-68	2.66306e-67	1.86844	1.78612	1.67711	5.31038	5.3673	5.19622	ALDH4A1	protein_coding
ENSG00000147883	199.04	2.57222	0.146916	17.5081	1.24336e-68	2.93163e-67	2.27906	2.01912	2.22782	0.398308	0.33045	0.359048	CDKN2B	protein_coding
ENSG00000143819	2715.28	0.899129	0.0513862	17.4975	1.49789e-68	3.52858e-67	37.2931	36.209	38.3223	20.2106	20.0801	20.1789	EPHX1	protein_coding
ENSG00000110092	2646.38	1.0083	0.0576605	17.4868	1.8054e-68	4.24918e-67	16.7815	16.0451	16.9648	8.54014	7.89369	8.55017	CCND1	protein_coding
ENSG00000136960	152.939	-2.85551	0.163325	-17.4836	1.91105e-68	4.49379e-67	0.171802	0.172501	0.188876	1.36916	1.28426	1.42435	ENPP2	protein_coding
ENSG00000227051	1421.97	-0.97094	0.0555827	-17.4684	2.49448e-68	5.86046e-67	3.49939	3.70713	3.51604	6.8257	7.36523	6.98466	C14orf132	protein_coding
ENSG00000165280	40024.8	0.649416	0.0371908	17.4617	2.80342e-68	6.58037e-67	242.539	236.512	237.455	151.765	154.007	154.744	VCP	protein_coding
ENSG00000186635	4167.27	-0.691591	0.0396328	-17.45	3.4446e-68	8.07816e-67	10.3329	10.4199	10.2848	16.6631	17.1804	16.7375	ARAP1	protein_coding
ENSG00000162882	190.943	-2.40934	0.138151	-17.4399	4.10764e-68	9.62452e-67	0.664131	0.651239	0.791714	4.03194	3.7653	3.86669	HAAO	protein_coding
ENSG00000178935	834.315	1.32809	0.0761968	17.4297	4.90656e-68	1.14862e-66	9.69112	9.24028	9.57922	3.64473	4.10417	3.61786	ZNF552	protein_coding
ENSG00000112769	193.197	-2.54506	0.146045	-17.4265	5.1959e-68	1.21527e-66	0.137564	0.115029	0.157451	0.765228	0.905349	0.847697	LAMA4	protein_coding
ENSG00000185823	105.829	4.25369	0.244311	17.4109	6.8147e-68	1.59247e-66	0.776734	0.834673	0.796576	0.012886	0.0439946	0.0393245	NPAP1	protein_coding
ENSG00000196914	2952.85	-0.910063	0.0522753	-17.409	7.04738e-68	1.64537e-66	2.47136	2.51671	2.3308	4.58725	4.61637	4.68023	ARHGEF12	protein_coding
ENSG00000182240	1030.4	-1.09591	0.0629615	-17.4061	7.41591e-68	1.72987e-66	1.93202	2.00176	1.94703	4.21433	4.39566	4.08266	BACE2	protein_coding
ENSG00000170558	36428.3	0.797453	0.0458243	17.4024	7.91155e-68	1.84385e-66	243.271	230.448	234.056	134.969	139.645	135.79	CDH2	protein_coding
ENSG00000138709	1956.84	0.973323	0.0559572	17.3941	9.15187e-68	2.13102e-66	7.24679	7.27687	6.73964	3.50034	3.78291	3.59925	LARP1B	protein_coding
ENSG00000105392	132.494	-3.53104	0.20302	-17.3925	9.40024e-68	2.18691e-66	0.120148	0.108272	0.108073	1.48926	1.25732	1.56181	CRX	protein_coding
ENSG00000121904	797.823	-1.29088	0.0742716	-17.3806	1.15812e-67	2.69192e-66	0.742414	0.652451	0.701297	1.72699	1.80532	1.6839	CSMD2	protein_coding
ENSG00000197608	418.931	1.87697	0.108074	17.3675	1.4552e-67	3.37945e-66	3.00193	3.12173	3.15484	0.731441	0.895917	0.854982	ZNF841	protein_coding
ENSG00000080823	609.299	1.469	0.0845848	17.3671	1.46394e-67	3.39672e-66	1.82512	1.95192	2.06962	0.692359	0.722663	0.698327	MOK	protein_coding
ENSG00000175538	222.85	-2.29913	0.132534	-17.3474	2.06268e-67	4.78174e-66	0.670327	0.622076	0.593471	3.15618	3.30473	3.13905	KCNE3	protein_coding
ENSG00000255794	106.616	4.41844	0.254788	17.3416	2.28312e-67	5.28808e-66	1.14002	1.16972	1.29974	0.0375455	0.0544788	0.0396618	RMST	processed_transcript
ENSG00000182759	131.556	-4.07432	0.234947	-17.3414	2.29029e-67	5.3e-66	0.235197	0.245415	0.0861906	3.40825	3.64954	3.79128	MAFA	protein_coding
ENSG00000084070	1024.51	1.17165	0.0675906	17.3346	2.58037e-67	5.96603e-66	11.618	10.5964	11.9273	5.14592	5.14755	4.99081	SMAP2	protein_coding
ENSG00000170608	775.928	1.83206	0.105744	17.3253	3.03098e-67	7.00169e-66	14.8268	14.4378	14.7578	4.48326	4.08592	3.80124	FOXA3	protein_coding
ENSG00000179222	19626	0.830303	0.0479452	17.3177	3.4561e-67	7.97672e-66	109.616	107.635	107.496	62.3912	60.6591	60.979	MAGED1	protein_coding
ENSG00000140807	2122.57	-0.973727	0.0562367	-17.3148	3.63826e-67	8.38975e-66	4.41629	4.37711	4.07514	8.3219	8.70376	8.49603	NKD1	protein_coding
ENSG00000139219	17410.4	-1.28023	0.0739567	-17.3105	3.91758e-67	9.02591e-66	49.7358	47.6748	51.1996	121.735	122.512	121.319	COL2A1	protein_coding
ENSG00000100167	1237.74	1.3426	0.0776243	17.2961	5.03516e-67	1.15906e-65	8.17911	8.76302	7.82105	3.22254	3.30066	3.26785	2003-09-01	protein_coding
ENSG00000075340	1675.12	1.20332	0.0695746	17.2953	5.10153e-67	1.17331e-65	4.1394	4.43418	4.10423	1.92078	1.81841	1.8018	ADD2	protein_coding
ENSG00000172752	113.981	-3.65937	0.211612	-17.2928	5.33148e-67	1.22512e-65	0.0568858	0.056983	0.0425268	0.681201	0.756432	0.759971	COL6A5	protein_coding
ENSG00000196155	281.074	2.03103	0.117532	17.2807	6.57966e-67	1.51061e-65	1.85143	1.79831	1.86527	0.50731	0.386317	0.469111	PLEKHG4	protein_coding
ENSG00000107104	1478.98	0.924359	0.0534991	17.278	6.88542e-67	1.57943e-65	4.37235	4.19438	4.22492	2.27221	2.25638	2.27315	KANK1	protein_coding
ENSG00000155275	4457.28	1.49769	0.0867055	17.2733	7.48069e-67	1.71448e-65	19.1324	18.5374	18.7551	6.20669	7.67315	6.13064	TRMT44	protein_coding
ENSG00000101115	6058.48	0.975349	0.0564698	17.272	7.63872e-67	1.74917e-65	49.7048	49.1628	48.3913	24.8679	24.7043	25.8436	SALL4	protein_coding
ENSG00000106299	3693.49	-0.994701	0.057628	-17.2607	9.2943e-67	2.12641e-65	17.3957	16.5504	15.5127	32.5381	33.3119	33.7664	WASL	protein_coding
ENSG00000185442	1462.84	1.24099	0.0719843	17.2397	1.3373e-66	3.0569e-65	11.3394	11.4802	11.1121	4.7966	4.78489	4.84942	FAM174B	protein_coding
ENSG00000213626	2723.6	1.29583	0.0751978	17.2323	1.5207e-66	3.47311e-65	25.1407	24.9556	23.6734	10.5712	9.3271	10.3162	LBH	protein_coding
ENSG00000147852	4524.69	0.901996	0.0523621	17.2261	1.6909e-66	3.85845e-65	15.1184	15.7375	14.7388	8.01331	8.28201	8.26631	VLDLR	protein_coding
ENSG00000034239	98.7135	-4.34229	0.252118	-17.2233	1.77628e-66	4.04976e-65	0.0488475	0.0529301	0.0537023	1.18615	1.18068	1.34909	EFCAB1	protein_coding
ENSG00000141404	5039.35	0.827737	0.0480596	17.2231	1.78093e-66	4.05684e-65	18.5424	18.6688	17.2873	9.94108	10.629	10.341	GNAL	protein_coding
ENSG00000104611	313.482	1.90865	0.110941	17.2042	2.46902e-66	5.61938e-65	2.85537	2.52675	2.81541	0.701399	0.75033	0.71898	SH2D4A	protein_coding
ENSG00000119242	1604.44	1.20832	0.0702442	17.2016	2.58078e-66	5.86863e-65	7.38483	6.99572	7.27015	3.14893	3.10648	3.17554	CCDC92	protein_coding
ENSG00000109339	1821.03	-0.923527	0.0537278	-17.189	3.20956e-66	7.29214e-65	3.7776	3.78405	3.86721	7.33081	7.12904	7.45643	MAPK10	protein_coding
ENSG00000171533	136.138	3.37402	0.196427	17.177	3.94944e-66	8.96539e-65	1.00364	1.0614	1.08848	0.0603016	0.097792	0.113245	MAP6	protein_coding
ENSG00000162374	117.874	5.12142	0.298568	17.1533	5.93904e-66	1.34702e-64	0.886833	0.753087	0.878165	0.0279643	0.00954738	0.0131291	ELAVL4	protein_coding
ENSG00000167371	854.929	-1.66635	0.0971565	-17.1512	6.15427e-66	1.39463e-64	3.14891	3.61155	3.84492	11.4965	11.0717	11.6505	PRRT2	protein_coding
ENSG00000087111	2197.97	-0.854967	0.0498578	-17.1481	6.49393e-66	1.47033e-64	7.49411	7.63161	7.25409	13.5783	13.4376	13.8496	PIGS	protein_coding
ENSG00000204531	1789.4	2.07059	0.120783	17.143	7.08855e-66	1.60358e-64	17.6406	24.7073	19.6103	4.8361	4.55109	5.20747	POU5F1	protein_coding
ENSG00000178700	734.269	1.47545	0.0860903	17.1384	7.67414e-66	1.73455e-64	5.44957	5.4152	5.00294	2.02606	1.94014	1.76889	DHFRL1	protein_coding
ENSG00000069018	106.484	-6.30344	0.367855	-17.1357	8.04246e-66	1.81624e-64	0.0120911	0.0189246	0.0132928	2.17721	2.44565	2.38512	TRPC7	protein_coding
ENSG00000119938	96.1656	-4.33477	0.253165	-17.1223	1.01217e-65	2.28382e-64	0.103704	0.108209	0.123511	2.86893	2.63676	2.62475	PPP1R3C	protein_coding
ENSG00000057608	19133.2	0.623429	0.0364158	17.1197	1.0576e-65	2.38427e-64	144.947	141.444	142.579	92.1066	95.4394	93.2086	GDI2	protein_coding
ENSG00000198561	17915.3	0.632202	0.0369444	17.1123	1.20222e-65	2.70798e-64	64.9949	65.2497	61.9715	41.4578	42.1854	41.3874	CTNND1	protein_coding
ENSG00000091986	145.192	-2.69886	0.157733	-17.1103	1.24288e-65	2.79718e-64	0.234364	0.238111	0.275738	1.63919	1.65395	1.79381	CCDC80	protein_coding
ENSG00000180616	228.599	2.24933	0.131521	17.1025	1.42262e-65	3.19895e-64	5.11361	4.80823	4.58428	0.813519	1.08175	1.06542	SSTR2	protein_coding
ENSG00000140538	135.24	-3.94045	0.230691	-17.0811	2.05283e-65	4.61209e-64	0.013901	0.0243171	0.0197774	0.368409	0.273075	0.359304	NTRK3	protein_coding
ENSG00000144136	3997.83	-1.08585	0.0635896	-17.0758	2.24629e-65	5.04243e-64	14.1387	13.2103	14.4001	30.4023	28.9752	30.3014	SLC20A1	protein_coding
ENSG00000147869	215161	0.898396	0.0526459	17.0649	2.70976e-65	6.0776e-64	5545.1	5102.81	5171.14	2744.9	3090.66	2717.46	CER1	protein_coding
ENSG00000106785	210.249	-2.35005	0.137782	-17.0563	3.1365e-65	7.02871e-64	0.327045	0.418244	0.390242	1.8974	1.91917	2.11466	TRIM14	protein_coding
ENSG00000187605	2949.44	-0.99126	0.0581393	-17.0497	3.5113e-65	7.86189e-64	4.72117	4.81592	4.43997	9.42061	8.97575	9.67332	TET3	protein_coding
ENSG00000135778	1674.57	-1.1875	0.0696512	-17.0493	3.53951e-65	7.91831e-64	1.90964	1.88207	1.93003	4.25137	4.65933	4.27776	NTPCR	protein_coding
ENSG00000104964	8230.79	1.00116	0.0587482	17.0416	4.03476e-65	9.01853e-64	55.56	54.6767	55.1978	27.903	27.6169	27.6903	AES	protein_coding
ENSG00000258947	300.567	2.71515	0.15939	17.0346	4.54829e-65	1.01577e-63	3.05274	2.80518	3.06383	0.313781	0.597929	0.359732	TUBB3	protein_coding
ENSG00000154122	747.001	1.25635	0.0737653	17.0317	4.78039e-65	1.0667e-63	2.60383	2.47291	2.66838	1.06813	1.13669	1.05186	ANKH	protein_coding
ENSG00000120149	448.43	1.95555	0.114943	17.0133	6.54716e-65	1.45969e-63	7.39889	6.99342	7.66942	2.12188	1.88889	1.68488	MSX2	protein_coding
ENSG00000167900	1812.83	0.983213	0.0578117	17.0072	7.26592e-65	1.61857e-63	36.8149	35.2957	36.9817	17.5443	19.8822	18.0317	TK1	protein_coding
ENSG00000185483	1179.54	1.15255	0.0677687	17.0071	7.27836e-65	1.61996e-63	6.36341	6.37041	6.22091	2.76811	2.77604	3.03093	ROR1	protein_coding
ENSG00000167157	124.008	-3.39549	0.199741	-16.9994	8.28968e-65	1.84349e-63	0.632241	0.416658	0.548745	6.18917	5.73306	6.82456	PRRX2	protein_coding
ENSG00000067082	6113.32	0.832943	0.0490198	16.992	9.41557e-65	2.09209e-63	31.6366	29.2684	30.023	16.6978	17.8307	16.9066	KLF6	protein_coding
ENSG00000162878	2931.5	-1.3451	0.0792032	-16.9829	1.09872e-64	2.43924e-63	11.548	12.9775	12.2497	32.3926	29.8583	32.3479	PKDCC	protein_coding
ENSG00000134077	1442.82	0.962607	0.0567377	16.9659	1.46824e-64	3.25683e-63	8.20452	8.17067	7.96954	4.00694	4.32316	4.21795	THUMPD3	protein_coding
ENSG00000145832	113.447	5.65108	0.333123	16.9639	1.51874e-64	3.366e-63	1.24742	1.16183	1.18307	0.0065096	0.0133348	0.0091687	SLC25A48	protein_coding
ENSG00000137124	2443.87	0.926005	0.0545996	16.9599	1.62572e-64	3.60006e-63	25.4477	25.7775	24.5589	12.8421	13.2992	13.9892	ALDH1B1	protein_coding
ENSG00000154783	776.618	-1.83956	0.108508	-16.9533	1.82013e-64	4.02718e-63	1.17655	1.55722	1.37992	5.07842	4.74474	5.13831	FGD5	protein_coding
ENSG00000271430	268.109	1.85695	0.109584	16.9454	2.0822e-64	4.60313e-63	3.47027	3.3991	3.40288	0.970547	0.977081	0.882127	RP3-368A4.5	sense_intronic
ENSG00000157765	137.567	5.7728	0.340788	16.9396	2.29734e-64	5.07447e-63	1.22546	1.22058	1.33705	0	0.0140925	0.00484484	SLC34A2	protein_coding
ENSG00000177511	383.167	-1.68962	0.0997707	-16.935	2.48422e-64	5.48264e-63	0.478974	0.430002	0.466965	1.43311	1.62424	1.47333	ST8SIA3	protein_coding
ENSG00000066382	134.109	3.05508	0.180544	16.9216	3.12096e-64	6.88212e-63	0.848863	0.803831	0.784028	0.102537	0.107042	0.0666562	MPPED2	protein_coding
ENSG00000091651	2629.48	0.791607	0.0468318	16.9032	4.26109e-64	9.38836e-63	19.7217	18.7694	19.4223	10.8706	11.6143	11.2165	ORC6	protein_coding
ENSG00000114200	184.5	-2.22362	0.131569	-16.9008	4.43702e-64	9.76778e-63	0.651114	0.808635	0.746948	3.35644	3.58283	3.54563	BCHE	protein_coding
ENSG00000186777	152.117	5.26548	0.311714	16.892	5.1487e-64	1.1325e-62	2.35728	2.70878	2.48221	0.0294817	0.0528436	0.0103812	ZNF732	protein_coding
ENSG00000250722	523.943	-1.43556	0.0850121	-16.8866	5.6483e-64	1.24135e-62	1.41504	1.51853	1.53459	3.93285	4.18827	4.1065	SEPP1	protein_coding
ENSG00000158764	124.391	3.36269	0.199219	16.8794	6.38244e-64	1.40152e-62	3.47984	3.65189	4.04555	0.316153	0.364294	0.306143	ITLN2	protein_coding
ENSG00000173894	3766.77	0.740592	0.0438999	16.87	7.47535e-64	1.64013e-62	22.1307	21.6954	22.5591	12.7727	13.778	13.4626	CBX2	protein_coding
ENSG00000131979	908.842	1.82774	0.108434	16.8558	9.50423e-64	2.08354e-62	13.3269	13.4315	12.6605	3.33016	3.85969	3.83417	GCH1	protein_coding
ENSG00000021762	576.764	-1.37196	0.0813966	-16.8552	9.60738e-64	2.10439e-62	1.32346	1.43126	1.26549	3.55481	3.3882	3.57985	OSBPL5	protein_coding
ENSG00000110975	95.9008	4.57045	0.271182	16.8538	9.83485e-64	2.15242e-62	1.16315	1.02111	1.08057	0.0508881	0.0325761	0.0268783	SYT10	protein_coding
ENSG00000154162	225.186	-2.29138	0.136039	-16.8436	1.16907e-63	2.55645e-62	0.41862	0.477039	0.561151	2.49797	2.27146	2.56404	CDH12	protein_coding
ENSG00000115392	2464.89	1.56066	0.0927236	16.8313	1.44005e-63	3.14639e-62	41.0925	42.5758	39.1019	13.1746	14.9971	13.4406	FANCL	protein_coding
ENSG00000113721	1195.08	-1.19095	0.0707608	-16.8307	1.45385e-63	3.1739e-62	3.01039	2.78879	2.73166	6.40464	6.67588	6.654	PDGFRB	protein_coding
ENSG00000162521	18063.3	0.640286	0.0380633	16.8216	1.6947e-63	3.69662e-62	60.5816	58.1677	59.4084	37.1774	39.5995	38.4592	RBBP4	protein_coding
ENSG00000111961	1439.8	-1.31121	0.0779845	-16.8137	1.93745e-63	4.22261e-62	2.85199	2.58319	2.35094	6.54994	6.2737	6.77739	SASH1	protein_coding
ENSG00000106524	1880.06	0.894701	0.0532133	16.8135	1.944e-63	4.23337e-62	20.9028	21.7472	20.7873	11.4287	11.3345	11.6063	ANKMY2	protein_coding
ENSG00000277268	2421.76	-1.41347	0.0840868	-16.8097	2.07279e-63	4.51007e-62	14.8331	15.1912	15.6286	40.8277	42.7545	39.8045	RP11-445F12.1	antisense
ENSG00000072274	12820	1.3161	0.0782976	16.809	2.09736e-63	4.55976e-62	61.8914	60.8822	55.1266	23.2767	24.7687	23.6925	TFRC	protein_coding
ENSG00000139132	1014.34	1.49265	0.0888739	16.7951	2.64994e-63	5.75633e-62	3.51739	3.40468	3.2691	1.21655	1.20243	1.2123	FGD4	protein_coding
ENSG00000198910	9777.27	-0.780389	0.0465259	-16.7732	3.83214e-63	8.31746e-62	25.7469	24.9829	25.7698	44.0458	44.3798	44.2713	L1CAM	protein_coding
ENSG00000169126	1843.93	-0.986316	0.0588556	-16.7582	4.93087e-63	1.06934e-61	6.86404	7.39591	6.70218	13.5727	14.5087	13.7797	ARMC4	protein_coding
ENSG00000046647	600.831	-1.33786	0.0798864	-16.747	5.95685e-63	1.29077e-61	4.19329	4.61959	4.34294	10.9489	11.3646	11.2608	GEMIN8	protein_coding
ENSG00000111145	4545.59	-0.938158	0.0560323	-16.7432	6.35164e-63	1.37517e-61	20.1886	19.6922	18.2534	38.1202	36.2482	38.1897	ELK3	protein_coding
ENSG00000078687	1083.31	1.22555	0.0732089	16.7405	6.64441e-63	1.43737e-61	3.18565	3.27259	3.08806	1.35352	1.37885	1.36702	TNRC6C	protein_coding
ENSG00000101265	276.695	1.91399	0.114384	16.7331	7.52795e-63	1.62717e-61	1.943	1.91478	2.04033	0.510806	0.523188	0.521809	RASSF2	protein_coding
ENSG00000149596	354.506	-1.89047	0.113118	-16.7123	1.06611e-62	2.3025e-61	0.697348	0.752537	0.815075	2.9645	2.59066	3.04541	JPH2	protein_coding
ENSG00000149257	22298.2	0.829903	0.0496692	16.7086	1.13479e-62	2.44882e-61	144.283	139.832	143.5	81.5864	79.0632	81.6959	SERPINH1	protein_coding
ENSG00000188505	128.748	-3.42793	0.205186	-16.7064	1.17693e-62	2.53767e-61	0.319796	0.362456	0.42432	4.65779	3.8333	4.55778	NCCRP1	protein_coding
ENSG00000110108	2097.91	0.923642	0.0552935	16.7043	1.21863e-62	2.62542e-61	29.8939	30.0646	30.2599	16.13	16.097	15.7039	TMEM109	protein_coding
ENSG00000197487	94.9704	-5.43787	0.325677	-16.6971	1.3751e-62	2.96008e-61	0.162778	0	0.153391	8.0989	7.00682	8.22775	GALP	protein_coding
ENSG00000133104	4319.01	1.13276	0.0678573	16.6932	1.4688e-62	3.15918e-61	22.106	20.964	20.755	9.45962	10.0544	9.75222	SPG20	protein_coding
ENSG00000185052	144.28	3.22667	0.193455	16.6792	1.85674e-62	3.99032e-61	1.75253	1.51907	1.77427	0.0986322	0.227302	0.144711	SLC24A3	protein_coding
ENSG00000068438	2152.88	0.959691	0.0575918	16.6637	2.4081e-62	5.17101e-61	26.3236	23.9883	26.1928	13.3832	13.4021	12.897	FTSJ1	protein_coding
ENSG00000036672	753.077	1.47634	0.0886041	16.6622	2.4678e-62	5.29486e-61	6.35912	5.71005	6.10865	2.17981	2.15968	2.22241	USP2	protein_coding
ENSG00000180011	804.868	-1.32615	0.0796458	-16.6506	2.99616e-62	6.42325e-61	1.6392	1.70762	1.49343	4.1414	4.08348	4.05527	ZADH2	protein_coding
ENSG00000198502	479.735	-1.37466	0.082623	-16.6377	3.71701e-62	7.96211e-61	6.31864	6.2048	6.09019	16.7021	16.6997	15.6109	HLA-DRB5	protein_coding
ENSG00000122359	5192.72	0.837397	0.0503668	16.626	4.52041e-62	9.67514e-61	20.1443	19.6667	19.8759	11.111	11.1761	11.3736	ANXA11	protein_coding
ENSG00000074800	85845.1	0.836342	0.0503104	16.6236	4.69932e-62	1.00499e-60	724.287	690.277	726.111	392.641	414.954	400.353	ENO1	protein_coding
ENSG00000152229	859.152	1.47468	0.088711	16.6234	4.71822e-62	1.00821e-60	5.83956	5.52702	6.66438	1.98511	2.32656	2.16055	PSTPIP2	protein_coding
ENSG00000127831	114.056	3.97723	0.239277	16.6219	4.84137e-62	1.03368e-60	1.04964	0.947235	1.01188	0.0420434	0.0861251	0.0263189	VIL1	protein_coding
ENSG00000179833	2931.33	-0.797948	0.0480149	-16.6188	5.09672e-62	1.08731e-60	10.1135	10.0994	10.3121	17.7555	17.9009	17.9471	SERTAD2	protein_coding
ENSG00000165118	720.497	1.31936	0.0793911	16.6184	5.12598e-62	1.09267e-60	6.84982	6.98061	7.02093	2.90218	2.79054	2.71956	C9orf64	protein_coding
ENSG00000140575	14492.9	0.702065	0.0422593	16.6133	5.58602e-62	1.18976e-60	42.7511	42.3458	40.2759	25.3362	26.3453	25.9924	IQGAP1	protein_coding
ENSG00000198807	338.82	-1.83324	0.110463	-16.5959	7.46141e-62	1.58791e-60	0.628888	0.537414	0.53245	2.13726	1.98881	2.12381	PAX9	protein_coding
ENSG00000162869	1369.88	0.906205	0.0546431	16.5841	9.08816e-62	1.93254e-60	11.9517	11.6392	11.5849	6.21449	6.55161	6.12599	PPP1R21	protein_coding
ENSG00000176438	514.527	-1.42204	0.0857691	-16.5798	9.74742e-62	2.07105e-60	0.390277	0.402221	0.436987	1.11232	1.12835	1.10546	SYNE3	protein_coding
ENSG00000164393	790.402	-1.28452	0.0776262	-16.5475	1.6698e-61	3.54498e-60	2.08402	2.14609	1.92366	5.03477	4.94972	5.18329	GPR111	protein_coding
ENSG00000197822	686.64	1.1648	0.0704251	16.5395	1.90491e-61	4.04085e-60	3.75207	3.76191	3.65678	1.68303	1.67241	1.66005	OCLN	protein_coding
ENSG00000199169	132.306	3.58823	0.216995	16.536	2.01994e-61	4.2814e-60	76.0223	76.8148	73.7037	3.80314	5.843	6.36106	MIR367	miRNA
ENSG00000116991	5954.11	-0.961096	0.058146	-16.529	2.26825e-61	4.80381e-60	16.6054	15.1465	15.6415	30.7148	31.2167	31.3616	SIPA1L2	protein_coding
ENSG00000144057	722.47	1.45009	0.0877394	16.5272	2.33765e-61	4.9468e-60	2.98264	3.29972	3.08929	1.04009	1.29297	1.06918	ST6GAL2	protein_coding
ENSG00000158473	170.313	2.84123	0.172036	16.5153	2.84869e-61	6.02338e-60	2.57527	3.03062	2.94829	0.387404	0.308618	0.454711	CD1D	protein_coding
ENSG00000118971	22228.7	-1.16837	0.0707687	-16.5096	3.1276e-61	6.60778e-60	48.9764	52.1043	50.1248	118.606	102.886	122.163	CCND2	protein_coding
ENSG00000173706	10183.3	-1.10679	0.0670596	-16.5046	3.40029e-61	7.17812e-60	17.4982	17.3228	15.6276	37.4468	34.0294	38.3866	HEG1	protein_coding
ENSG00000243232	107.743	-3.46205	0.209792	-16.5022	3.53488e-61	7.45623e-60	0.107025	0.0972647	0.0835016	1.16147	1.1739	1.14946	PCDHAC2	protein_coding
ENSG00000185736	450.461	-1.78932	0.108442	-16.5002	3.65602e-61	7.70555e-60	0.612064	0.642985	0.474448	2.10325	2.044	1.93379	ADARB2	protein_coding
ENSG00000111907	226.637	2.02738	0.122872	16.4998	3.67843e-61	7.74656e-60	1.40725	1.29008	1.30399	0.27666	0.335681	0.350705	TPD52L1	protein_coding
ENSG00000244274	143.192	4.10861	0.249047	16.4974	3.83276e-61	8.06511e-60	2.22542	2.12448	2.28176	0.116956	0.101823	0.0988389	DBNDD2	protein_coding
ENSG00000198464	1209.59	1.06792	0.0647345	16.4969	3.86198e-61	8.12008e-60	8.09166	7.37016	7.58677	3.56289	3.92654	3.55893	ZNF480	protein_coding
ENSG00000196083	297.569	-1.95464	0.1185	-16.4949	3.99335e-61	8.38956e-60	0.398116	0.460415	0.318536	1.57012	1.55949	1.50049	IL1RAP	protein_coding
ENSG00000149212	3331.93	-1.36825	0.0829893	-16.487	4.54862e-61	9.54847e-60	5.58318	6.08735	5.24862	14.8941	14.011	15.3488	SESN3	protein_coding
ENSG00000143669	246.347	-2.31701	0.140555	-16.4847	4.72715e-61	9.9153e-60	0.153467	0.140988	0.124706	0.748257	0.671018	0.747488	LYST	protein_coding
ENSG00000147255	696.145	-1.2781	0.0775497	-16.481	5.0257e-61	1.05331e-59	1.68279	1.93783	1.81838	4.45215	4.3901	4.47103	IGSF1	protein_coding
ENSG00000112561	167.001	-2.63982	0.160286	-16.4694	6.09033e-61	1.27542e-59	0.19696	0.30223	0.263238	1.67128	1.67076	1.55588	TFEB	protein_coding
ENSG00000164543	2399.07	-1.18741	0.0721018	-16.4685	6.1791e-61	1.29298e-59	8.94027	8.75082	8.53835	19.8355	20.8287	19.8136	STK17A	protein_coding
ENSG00000187323	170.014	-2.72123	0.165244	-16.4679	6.23665e-61	1.30398e-59	0.132598	0.111551	0.081999	0.788516	0.7636	0.721381	DCC	protein_coding
ENSG00000109819	164.289	2.74647	0.166794	16.4662	6.41879e-61	1.34099e-59	0.595976	0.590461	0.661825	0.0743484	0.0898578	0.0963414	PPARGC1A	protein_coding
ENSG00000033170	1443.44	1.06742	0.0648811	16.4519	8.1263e-61	1.69637e-59	7.52362	7.09295	8.10314	3.58971	3.56306	3.77506	FUT8	protein_coding
ENSG00000188559	1706.26	1.03338	0.0628236	16.449	8.53157e-61	1.77955e-59	5.41949	5.44569	5.11419	2.41469	2.8461	2.56582	RALGAPA2	protein_coding
ENSG00000235194	306.813	-1.94711	0.118378	-16.4482	8.63586e-61	1.79987e-59	0.585803	0.609202	0.778015	2.64533	2.67067	2.5072	PPP1R3E	protein_coding
ENSG00000150893	653.696	1.9773	0.120241	16.4445	9.17692e-61	1.91112e-59	1.66453	1.7172	1.46633	0.368639	0.466357	0.37749	FREM2	protein_coding
ENSG00000185585	1892.89	-1.46033	0.0888166	-16.4421	9.55613e-61	1.98851e-59	4.02554	4.53951	3.73956	11.563	10.6114	12.1389	OLFML2A	protein_coding
ENSG00000128512	2491.76	-1.02273	0.0622807	-16.4213	1.34748e-60	2.8017e-59	4.07683	3.97417	3.76354	7.87087	8.41325	7.9805	DOCK4	protein_coding
ENSG00000131969	282.205	-1.82196	0.110969	-16.4186	1.40848e-60	2.92622e-59	0.839312	0.929552	0.798618	3.15702	2.99885	3.07882	ABHD12B	protein_coding
ENSG00000116147	238.56	2.40948	0.146762	16.4176	1.43222e-60	2.97319e-59	0.589067	0.661198	0.610605	0.112245	0.114966	0.112424	TNR	protein_coding
ENSG00000095383	384.497	-1.49102	0.090849	-16.412	1.56903e-60	3.25463e-59	1.72436	1.79928	1.76545	5.00576	4.92022	5.15804	TBC1D2	protein_coding
ENSG00000103222	3898.4	-0.829016	0.0505186	-16.4101	1.61881e-60	3.35522e-59	10.5764	11.1186	10.0163	18.5254	19.0466	19.2556	ABCC1	protein_coding
ENSG00000143479	831.717	-1.10318	0.0672314	-16.4088	1.65568e-60	3.42892e-59	3.54747	3.68271	3.46797	7.95522	7.75557	7.52926	DYRK3	protein_coding
ENSG00000170852	3952.61	-0.91701	0.0558875	-16.4081	1.67258e-60	3.46119e-59	16.0651	15.6289	16.5125	31.0108	29.9467	31.0606	KBTBD2	protein_coding
ENSG00000164853	87.4897	-5.35572	0.326524	-16.4022	1.84345e-60	3.81178e-59	0.0106505	0.0666795	0.0819634	3.07798	3.20109	3.39043	UNCX	protein_coding
ENSG00000109686	3308.22	0.851807	0.051934	16.4017	1.85855e-60	3.83997e-59	14.0104	13.3071	12.9552	7.43319	7.40933	7.65196	SH3D19	protein_coding
ENSG00000171365	948.538	-1.21055	0.0738187	-16.3989	1.94722e-60	4.02001e-59	1.56727	1.47246	1.54463	3.6683	3.5374	3.56742	CLCN5	protein_coding
ENSG00000106077	650.29	1.29298	0.0788523	16.3975	1.99262e-60	4.11051e-59	10.3487	10.7536	10.6229	4.19442	4.53477	4.22695	ABHD11	protein_coding
ENSG00000136156	9031.84	0.723266	0.0441112	16.3964	2.02839e-60	4.18101e-59	30.0053	29.2246	28.7315	17.7939	18.0242	17.8894	ITM2B	protein_coding
ENSG00000114738	2161.01	0.845089	0.0515661	16.3885	2.31229e-60	4.76244e-59	17.9071	17.6577	18.4086	10.3469	9.95589	10.033	MAPKAPK3	protein_coding
ENSG00000119729	2159.41	-1.00015	0.0610312	-16.3875	2.34788e-60	4.83194e-59	8.39625	9.20943	8.58176	17.5386	17.3903	17.9357	RHOQ	protein_coding
ENSG00000090661	2754.79	1.09521	0.0668403	16.3855	2.42776e-60	4.99243e-59	23.5373	23.273	23.3421	11.1897	10.8084	11.0548	CERS4	protein_coding
ENSG00000135127	519.045	1.80039	0.109907	16.381	2.61564e-60	5.37456e-59	3.96551	3.81615	4.00106	1.14358	0.975076	1.27031	CCDC64	protein_coding
ENSG00000174080	116.455	3.12007	0.190514	16.3772	2.78471e-60	5.71749e-59	2.01854	2.06301	2.21088	0.200926	0.240095	0.227973	CTSF	protein_coding
ENSG00000257093	2319.13	-0.83323	0.0508816	-16.3759	2.84487e-60	5.83644e-59	6.5769	6.69711	6.38949	11.9577	11.7119	11.711	KIAA1147	protein_coding
ENSG00000131370	203.999	2.20689	0.134783	16.3736	2.95087e-60	6.04917e-59	2.02966	2.04396	1.93156	0.380863	0.406017	0.487176	SH3BP5	protein_coding
ENSG00000204580	12158.1	-0.896673	0.0547638	-16.3735	2.95862e-60	6.06031e-59	26.9031	27.0103	25.9938	50.2017	49.9939	50.0864	DDR1	protein_coding
ENSG00000173692	11193.7	0.743649	0.0454316	16.3685	3.20779e-60	6.56558e-59	66.6732	63.6199	64.8023	38.0666	40.8309	38.5313	PSMD1	protein_coding
ENSG00000152767	7587.12	0.657436	0.040165	16.3684	3.21601e-60	6.57727e-59	7.78004	7.46524	7.62779	4.87445	4.85694	4.89505	FARP1	protein_coding
ENSG00000198947	1820.53	-0.941631	0.0575389	-16.3651	3.3946e-60	6.93711e-59	1.9326	2.00658	1.80781	3.63695	3.79773	3.69966	DMD	protein_coding
ENSG00000274180	1684.34	0.927018	0.0566603	16.361	3.63173e-60	7.41592e-59	11.3507	11.6038	11.6813	6.0969	5.99625	6.26512	NATD1	protein_coding
ENSG00000176907	118.024	4.49455	0.274785	16.3566	3.90526e-60	7.96825e-59	2.47065	2.81737	2.59979	0.0697448	0.0714354	0.110514	C8orf4	protein_coding
ENSG00000114850	9951.33	0.661297	0.0404335	16.3552	3.99465e-60	8.14431e-59	67.4687	66.8337	65.2081	42.5131	42.3915	42.2893	SSR3	protein_coding
ENSG00000136830	4999.32	-0.697252	0.0426593	-16.3447	4.74701e-60	9.6707e-59	23.7631	23.5639	22.7524	37.6132	38.0529	39.0202	FAM129B	protein_coding
ENSG00000101391	1566.05	0.969817	0.0593641	16.3368	5.4057e-60	1.10041e-58	10.6172	10.3384	11.3311	5.56356	5.57155	5.48834	CDK5RAP1	protein_coding
ENSG00000013297	4729.21	-1.15607	0.0707681	-16.3361	5.46404e-60	1.11142e-58	14.5006	15.0664	14.5503	34.1917	30.7171	34.5413	CLDN11	protein_coding
ENSG00000002587	196.127	-2.40804	0.147535	-16.3218	6.90242e-60	1.4029e-58	0.205676	0.204856	0.243736	1.26282	1.13125	1.2434	HS3ST1	protein_coding
ENSG00000156587	509.81	-1.4289	0.0875619	-16.3188	7.25718e-60	1.47386e-58	3.49473	4.10239	3.67834	9.5494	10.5721	10.4452	UBE2L6	protein_coding
ENSG00000165300	1281.97	-1.30366	0.0799631	-16.3033	9.35556e-60	1.89856e-58	1.08839	1.15186	0.94316	2.71751	2.50096	2.73368	SLITRK5	protein_coding
ENSG00000173889	733.84	-1.54959	0.0950728	-16.299	1.00391e-59	2.03569e-58	0.629139	0.611407	0.555601	1.7005	1.66442	1.98069	PHC3	protein_coding
ENSG00000182095	4135.17	0.70685	0.0434172	16.2804	1.35989e-59	2.7554e-58	11.6296	10.9328	11.0344	6.84229	7.03449	6.88119	TNRC18	protein_coding
ENSG00000257859	108.533	-4.10025	0.251901	-16.2772	1.43255e-59	2.9004e-58	0.168695	0.132018	0.139096	2.36262	3.68746	2.91396	CASC18	lincRNA
ENSG00000116062	16398.9	0.632404	0.038856	16.2756	1.47147e-59	2.9769e-58	47.7359	45.6959	46.3417	29.3919	31.3995	30.1136	MSH6	protein_coding
ENSG00000196104	273.71	-2.27686	0.139919	-16.2726	1.54337e-59	3.11994e-58	0.68133	0.693158	0.658089	3.23123	3.41667	3.52511	SPOCK3	protein_coding
ENSG00000168385	21972.6	-0.841284	0.051721	-16.2658	1.72533e-59	3.48509e-58	61.5256	59.8212	59.9861	108.819	109.924	109.398	2002-09-01	protein_coding
ENSG00000259803	193.595	2.29612	0.141221	16.259	1.92726e-59	3.88998e-58	2.97517	3.03466	3.20654	0.532585	0.710413	0.558244	SLC22A31	protein_coding
ENSG00000152785	85.1511	-5.64213	0.347091	-16.2555	2.0426e-59	4.11962e-58	0.0152161	0.0119079	0.0125463	1.16137	1.14621	1.14346	BMP3	protein_coding
ENSG00000248746	450.835	-1.43895	0.0885476	-16.2505	2.2142e-59	4.46227e-58	2.16449	2.41707	2.43415	6.46166	6.2935	6.50546	ACTN3	protein_coding
ENSG00000207927	122.423	4.11553	0.253371	16.2431	2.49916e-59	5.03267e-58	62.2757	71.2485	71.2453	3.74802	3.59895	1.97964	MIR302A	miRNA
ENSG00000152402	247.35	2.81325	0.173255	16.2376	2.73514e-59	5.50366e-58	0.825244	0.807539	0.748967	0.0908886	0.123448	0.105752	GUCY1A2	protein_coding
ENSG00000223930	90.3803	-4.17854	0.257369	-16.2356	2.82376e-59	5.67761e-58	0.0783488	0.134892	0.111976	2.27587	2.36672	2.19972	RP11-33A14.1	lincRNA
ENSG00000076826	1373.14	1.48495	0.0914786	16.2328	2.95784e-59	5.94266e-58	10.1887	10.4764	11.3101	3.79334	3.82042	3.8264	CAMSAP3	protein_coding
ENSG00000125266	1232.85	-0.986632	0.0607881	-16.2307	3.06092e-59	6.14504e-58	5.22693	4.92086	4.87559	10.0292	10.2055	9.90553	EFNB2	protein_coding
ENSG00000172794	314.056	1.66392	0.102568	16.2226	3.48826e-59	6.99761e-58	2.52342	2.65772	2.69859	0.91106	0.841787	0.744804	RAB37	protein_coding
ENSG00000104687	4025.3	0.715757	0.0441496	16.2121	4.14467e-59	8.30804e-58	39.6557	38.9387	37.7074	23.129	24.0323	24.1866	GSR	protein_coding
ENSG00000215866	5432.62	1.93966	0.119714	16.2024	4.85085e-59	9.71614e-58	108.966	120.323	103.945	29.6668	27.153	29.3346	LINC01356	lincRNA
ENSG00000106341	93.0735	-6.0619	0.37424	-16.1979	5.21567e-59	1.04389e-57	0	0.0286409	0.0201176	2.60349	3.29853	2.78844	PPP1R17	protein_coding
ENSG00000117707	190.401	-2.21862	0.137175	-16.1736	7.74069e-59	1.54808e-57	0.285847	0.267674	0.217562	1.24194	1.25721	1.20102	PROX1	protein_coding
ENSG00000112033	1056.83	-1.18697	0.0733904	-16.1734	7.76991e-59	1.55274e-57	4.39966	4.1593	4.2666	9.88586	9.94721	9.77651	PPARD	protein_coding
ENSG00000101421	4321.2	0.874513	0.0540965	16.1658	8.79147e-59	1.75555e-57	83.181	79.3556	80.1426	44.5818	44.2745	44.5498	CHMP4B	protein_coding
ENSG00000124507	367.545	1.63524	0.101168	16.1636	9.11079e-59	1.81793e-57	3.09465	3.21726	3.20766	1.10961	0.967755	1.00876	PACSIN1	protein_coding
ENSG00000173530	935.714	-1.13898	0.0704712	-16.1623	9.29598e-59	1.85347e-57	4.96295	4.94054	5.07663	11.4761	11.1834	10.7716	TNFRSF10D	protein_coding
ENSG00000138821	2287.47	1.0079	0.0625115	16.1234	1.7462e-58	3.47899e-57	12.9931	13.2081	12.3564	6.1311	6.50965	6.63302	SLC39A8	protein_coding
ENSG00000101096	240.809	-2.17929	0.135167	-16.123	1.7583e-58	3.50045e-57	0.276405	0.337856	0.408062	1.55274	1.61236	1.5963	NFATC2	protein_coding
ENSG00000198453	189.639	2.47503	0.1536	16.1135	2.05061e-58	4.07928e-57	0.735013	0.680121	0.650516	0.116468	0.129817	0.110971	ZNF568	protein_coding
ENSG00000139880	3919.75	-1.13783	0.0706504	-16.1051	2.35079e-58	4.67288e-57	15.9635	16.0316	17.614	37.3896	36.454	36.6696	CDH24	protein_coding
ENSG00000175416	1761.88	0.893109	0.0554566	16.1046	2.36656e-58	4.70068e-57	30.3062	30.1048	33.0124	16.3615	17.3508	16.9265	CLTB	protein_coding
ENSG00000189057	949.542	1.2786	0.0794478	16.0936	2.83058e-58	5.61808e-57	9.4296	9.30607	9.2556	3.54815	4.38842	3.58314	FAM111B	protein_coding
ENSG00000021300	1123.83	1.42093	0.0882957	16.0928	2.86608e-58	5.68425e-57	7.27372	7.71661	7.95287	3.09964	2.86602	2.64441	PLEKHB1	protein_coding
ENSG00000198795	5294.69	-0.892051	0.0554428	-16.0896	3.01849e-58	5.982e-57	18.1109	17.8901	16.4273	32.1553	34.2622	31.8752	ZNF521	protein_coding
ENSG00000232284	143.313	-2.53861	0.15784	-16.0834	3.33749e-58	6.6092e-57	0.371407	0.354701	0.422161	2.46299	2.30769	2.26016	GNG12-AS1	antisense
ENSG00000068650	5004.5	0.822677	0.051153	16.0827	3.37375e-58	6.67595e-57	12.778	12.5691	11.6539	6.82643	7.1438	7.09849	ATP11A	protein_coding
ENSG00000165410	1407.97	-1.22437	0.0761618	-16.0759	3.7666e-58	7.4477e-57	3.55791	3.45727	3.7779	8.41151	8.45168	8.70171	CFL2	protein_coding
ENSG00000269190	1150.65	-1.01382	0.0630808	-16.0718	4.02554e-58	7.95371e-57	4.30969	4.19866	4.25454	8.71387	8.74486	8.629	FBXO17	protein_coding
ENSG00000205038	93.0911	5.75884	0.358732	16.0533	5.41895e-58	1.06988e-56	0.40199	0.358111	0.373816	0	0.00361782	0.00165835	PKHD1L1	protein_coding
ENSG00000100991	6632.22	0.721454	0.0449425	16.0528	5.46268e-58	1.0777e-56	65.1191	64.0679	65.2504	39.7019	39.4532	39.738	TRPC4AP	protein_coding
ENSG00000185917	2182.89	-1.01493	0.0632536	-16.0454	6.15562e-58	1.21349e-56	5.35165	5.44409	5.88681	10.8714	12.3643	10.8381	SETD4	protein_coding
ENSG00000106617	1937.14	0.97959	0.0610752	16.0391	6.81506e-58	1.34248e-56	8.92557	8.74266	8.75239	4.52286	4.58091	4.39105	PRKAG2	protein_coding
ENSG00000048052	217.998	-2.55714	0.159444	-16.0379	6.947e-58	1.36744e-56	0.102405	0.158252	0.114008	0.728105	0.785108	0.75088	HDAC9	protein_coding
ENSG00000197142	85.6252	-4.32132	0.269468	-16.0365	7.10421e-58	1.39734e-56	0.0411942	0.104773	0.0509493	1.41181	1.66099	1.37047	ACSL5	protein_coding
ENSG00000126705	2705.22	-1.16795	0.0728453	-16.0333	7.48306e-58	1.47075e-56	6.89997	6.89286	6.79834	16.0662	15.0331	15.7424	AHDC1	protein_coding
ENSG00000104112	127.61	3.27873	0.204531	16.0305	7.8297e-58	1.53773e-56	1.51995	1.82286	1.60591	0.107268	0.189772	0.144218	SCG3	protein_coding
ENSG00000197355	232.504	-2.026	0.126446	-16.0227	8.87121e-58	1.74098e-56	0.520225	0.568676	0.56285	2.55162	2.21863	2.14602	UAP1L1	protein_coding
ENSG00000185721	2555.46	0.858086	0.0535897	16.0121	1.05118e-57	2.06139e-56	38.8348	37.7268	40.1636	20.9137	22.6194	21.2898	DRG1	protein_coding
ENSG00000075618	38455.3	0.89865	0.0561355	16.0086	1.11344e-57	2.18185e-56	356.199	341.741	361.774	191.981	187.775	192.536	FSCN1	protein_coding
ENSG00000181541	177.278	-2.48962	0.155635	-15.9966	1.3495e-57	2.64247e-56	0.448521	0.480324	0.5104	2.57727	3.15933	2.6938	MAB21L2	protein_coding
ENSG00000078549	883.917	-1.70284	0.106513	-15.9872	1.57041e-57	3.07273e-56	1.76874	2.11376	1.5479	6.25998	5.583	6.11467	ADCYAP1R1	protein_coding
ENSG00000110237	2674.31	-0.696557	0.0435725	-15.9862	1.5958e-57	3.12009e-56	6.32029	6.08427	6.20683	10.1802	10.2517	10.0524	ARHGEF17	protein_coding
ENSG00000141506	6253.46	0.982373	0.0614638	15.9829	1.68024e-57	3.28272e-56	25.0815	23.515	22.8396	11.3957	13.2313	11.7499	PIK3R5	protein_coding
ENSG00000039068	337.625	2.91288	0.182253	15.9826	1.68938e-57	3.29813e-56	1.65967	2.31026	1.66545	0.219803	0.241212	0.239563	CDH1	protein_coding
ENSG00000133636	2415.59	-1.10968	0.0694395	-15.9805	1.74741e-57	3.40887e-56	25.3612	24.4358	22.1913	51.4525	55.34	50.3924	NTS	protein_coding
ENSG00000188322	2450.77	1.15764	0.0724847	15.9708	2.04026e-57	3.97722e-56	17.7662	18.2736	17.7353	7.97159	8.05207	8.19973	SBK1	protein_coding
ENSG00000118160	265.882	2.11295	0.132348	15.9651	2.23806e-57	4.35956e-56	1.54566	1.56972	1.64307	0.34973	0.379103	0.348918	SLC8A2	protein_coding
ENSG00000165626	515.351	-1.35196	0.0846837	-15.9648	2.24841e-57	4.37647e-56	0.857825	0.897412	0.864897	2.28576	2.23153	2.26151	BEND7	protein_coding
ENSG00000158985	2579.41	0.822367	0.0515605	15.9495	2.86971e-57	5.57753e-56	13.8644	13.8849	13.5465	8.07631	7.90107	7.57729	CDC42SE2	protein_coding
ENSG00000104635	6882.53	0.977555	0.0612978	15.9476	2.95888e-57	5.74659e-56	34.764	34.4842	32.806	17.4532	17.0297	17.686	SLC39A14	protein_coding
ENSG00000072110	18342.5	0.611893	0.0383762	15.9446	3.10786e-57	6.03146e-56	53.6789	52.1352	54.0557	34.9856	35.1668	35.3208	ACTN1	protein_coding
ENSG00000033122	152.832	2.3909	0.149975	15.942	3.23684e-57	6.27712e-56	0.497223	0.468341	0.474627	0.0948709	0.0870016	0.0885651	LRRC7	protein_coding
ENSG00000129951	3084.37	1.06336	0.0667324	15.9347	3.63863e-57	7.05108e-56	41.0542	40.0313	41.1713	19.6838	19.7683	19.4187	LPPR3	protein_coding
ENSG00000177551	589.029	-1.36831	0.085889	-15.9312	3.85102e-57	7.45715e-56	1.29584	1.38534	1.30697	3.20652	3.84626	3.33896	NHLH2	protein_coding
ENSG00000184916	337.247	1.68194	0.105604	15.9269	4.12351e-57	7.97892e-56	2.07314	2.03868	2.2192	0.631677	0.628873	0.711767	JAG2	protein_coding
ENSG00000134352	5182.45	1.36461	0.0856919	15.9246	4.27707e-57	8.26994e-56	20.324	19.234	18.5245	7.32673	7.99607	7.29625	IL6ST	protein_coding
ENSG00000008710	2857.53	-0.855843	0.0537607	-15.9195	4.6421e-57	8.96913e-56	3.40155	3.3473	3.13533	5.86632	6.16128	6.03544	PKD1	protein_coding
ENSG00000108592	2637.82	0.822258	0.0516638	15.9155	4.94401e-57	9.54543e-56	15.9407	15.19	16.2321	8.76393	9.25589	8.96745	FTSJ3	protein_coding
ENSG00000171940	5759.07	0.664898	0.0417959	15.9082	5.55829e-57	1.07235e-55	27.7056	27.9317	26.983	17.5153	17.3506	17.6757	ZNF217	protein_coding
ENSG00000164619	1002.78	1.51668	0.0955046	15.8807	8.61603e-57	1.65984e-55	5.73833	5.38655	5.60405	2.00944	2.01878	1.82885	BMPER	protein_coding
ENSG00000130270	418.23	-1.55381	0.0978771	-15.8751	9.42633e-57	1.8146e-55	0.848982	0.924806	0.813697	2.65472	2.4854	2.57066	ATP8B3	protein_coding
ENSG00000197415	100.851	4.91828	0.309845	15.8734	9.69116e-57	1.86422e-55	0.832023	0.708427	0.662253	0.0147971	0.0151558	0.0138943	VEPH1	protein_coding
ENSG00000076716	53204.6	0.69303	0.0436828	15.8651	1.1058e-56	2.12559e-55	337.567	344.159	323.577	207.627	210.267	208.84	GPC4	protein_coding
ENSG00000167779	397.912	1.62313	0.102368	15.8559	1.27923e-56	2.45716e-55	12.893	12.8659	13.7619	3.71542	4.76333	4.20074	IGFBP6	protein_coding
ENSG00000172687	1406.04	-0.890138	0.0561407	-15.8555	1.28843e-56	2.473e-55	6.72523	6.82799	6.94534	12.5995	13.3162	12.4411	ZNF738	protein_coding
ENSG00000110492	19627.2	0.593626	0.0374603	15.8468	1.47977e-56	2.83819e-55	288.804	284.095	289.684	192.37	193.068	190.918	MDK	protein_coding
ENSG00000020181	188.306	-2.33034	0.147073	-15.8447	1.52867e-56	2.92984e-55	0.287289	0.35779	0.244522	1.63442	1.40207	1.55083	GPR124	protein_coding
ENSG00000162415	1382.86	1.07849	0.0681084	15.835	1.78563e-56	3.41983e-55	9.83105	8.62251	9.82448	4.63032	4.46053	4.42063	ZSWIM5	protein_coding
ENSG00000185104	2605.7	0.790605	0.0499517	15.8274	2.01417e-56	3.85471e-55	17.5612	17.0867	17.6074	10.0755	9.99808	10.3932	FAF1	protein_coding
ENSG00000161267	623.697	-1.19343	0.0754318	-15.8213	2.218e-56	4.24171e-55	1.211	1.30731	1.25505	2.89429	3.05527	2.76018	BDH1	protein_coding
ENSG00000107731	2749.32	-1.36137	0.0860757	-15.816	2.41518e-56	4.61542e-55	6.82332	6.98668	6.13087	17.0163	17.8765	17.0719	UNC5B	protein_coding
ENSG00000136098	1143.75	1.07827	0.0682004	15.8103	2.64325e-56	5.04758e-55	7.84263	7.21637	7.43766	3.71545	3.43736	3.62378	NEK3	protein_coding
ENSG00000130517	2019.94	-1.07841	0.0682262	-15.8064	2.8114e-56	5.36479e-55	5.10791	5.18909	5.23609	10.6308	11.3134	11.2225	PGPEP1	protein_coding
ENSG00000171466	1252.62	0.896137	0.0567098	15.8022	3.00636e-56	5.73264e-55	2.97997	2.95283	2.94981	1.56079	1.65335	1.58575	ZNF562	protein_coding
ENSG00000253230	107.815	-3.79517	0.240182	-15.8012	3.05028e-56	5.81215e-55	0.0843803	0.140324	0.0985644	1.82111	1.40495	1.84395	LINC00599	lincRNA
ENSG00000155158	1535.41	1.26497	0.0800969	15.793	3.47485e-56	6.61634e-55	4.71873	4.72612	4.42949	1.86154	1.94192	1.98791	TTC39B	protein_coding
ENSG00000132467	2333.28	0.93582	0.0592648	15.7905	3.61852e-56	6.8849e-55	36.5853	33.4482	35.0506	17.6214	19.4222	18.2303	UTP3	protein_coding
ENSG00000128284	102.861	3.37547	0.213827	15.786	3.88375e-56	7.38419e-55	0.813202	0.83889	0.877768	0.0657381	0.0897754	0.0578696	APOL3	protein_coding
ENSG00000065923	488.269	1.49129	0.0944782	15.7845	3.97906e-56	7.55992e-55	1.94361	1.9736	1.70655	0.683072	0.627027	0.698883	SLC9A7	protein_coding
ENSG00000177432	90.6276	-7.04253	0.446271	-15.7808	4.21737e-56	8.00689e-55	0	0	0	3.00843	3.48792	2.9524	NAP1L5	protein_coding
ENSG00000116117	666.799	-1.45232	0.0920387	-15.7794	4.30943e-56	8.17575e-55	0.888712	0.762903	0.746059	2.20452	2.16706	2.32658	PARD3B	protein_coding
ENSG00000165588	17512.3	0.68131	0.0432087	15.7679	5.17535e-56	9.81147e-55	231.52	230.977	228.093	139.973	154.218	139.904	OTX2	protein_coding
ENSG00000171291	112.566	3.97937	0.252377	15.7676	5.20275e-56	9.85628e-55	0.846185	0.806455	0.911862	0.0310416	0.0572293	0.0349773	ZNF439	protein_coding
ENSG00000226673	142.05	-2.7022	0.171378	-15.7675	5.20711e-56	9.85742e-55	0.297566	0.314105	0.426043	2.21528	2.53685	2.41237	LINC01108	lincRNA
ENSG00000008311	3768.09	-0.84943	0.053875	-15.7667	5.27451e-56	9.97062e-55	16.6811	17.1406	15.6229	28.9891	31.4119	29.5099	AASS	protein_coding
ENSG00000233721	88.0452	-4.38486	0.278109	-15.7667	5.27231e-56	9.97062e-55	0.242696	0.37986	0.366873	8.09291	9.73968	7.82082	RP11-205K6.1	lincRNA
ENSG00000003989	595.135	1.33513	0.0847093	15.7613	5.74066e-56	1.0844e-54	2.93866	2.95404	2.80299	1.13276	1.2419	1.07134	SLC7A2	protein_coding
ENSG00000100994	3300.95	0.706462	0.0448413	15.7547	6.37457e-56	1.20328e-54	24.7716	23.9529	24.2535	15.0795	15.186	14.8482	PYGB	protein_coding
ENSG00000067225	135744	0.700915	0.0444962	15.7523	6.62749e-56	1.25012e-54	468.475	443.07	475.171	279.542	298.263	282.131	PKM	protein_coding
ENSG00000049192	101.266	-3.17405	0.201569	-15.7467	7.23436e-56	1.36361e-54	0.0738365	0.0717309	0.0979695	0.720719	0.825149	0.837079	ADAMTS6	protein_coding
ENSG00000068697	15639.9	0.647624	0.0411411	15.7416	7.84948e-56	1.47849e-54	274.47	257.207	263.917	169.79	168.461	173.774	LAPTM4A	protein_coding
ENSG00000105186	1677.46	1.1023	0.0700518	15.7355	8.63881e-56	1.62599e-54	7.55031	7.23653	7.23831	3.48577	3.26466	3.58516	ANKRD27	protein_coding
ENSG00000134569	1196.2	-1.13273	0.072034	-15.725	1.02031e-55	1.91904e-54	2.62093	2.56536	2.32633	5.71179	5.34957	5.62196	LRP4	protein_coding
ENSG00000131778	3007.25	0.795514	0.0506266	15.7134	1.22515e-55	2.30266e-54	27.7047	27.6376	28.9949	16.2783	16.7856	15.9011	CHD1L	protein_coding
ENSG00000188153	7135.52	1.30954	0.083355	15.7104	1.28273e-55	2.40916e-54	32.3315	32.6084	31.5491	13.0113	13.3495	12.6987	COL4A5	protein_coding
ENSG00000101412	2083.31	0.776087	0.0494063	15.7082	1.32819e-55	2.49275e-54	26.6272	26.9832	27.1597	15.4569	16.083	15.953	E2F1	protein_coding
ENSG00000168016	887.321	-1.19952	0.0763778	-15.7051	1.39471e-55	2.61573e-54	1.44934	1.53572	1.29315	3.28413	3.22901	3.41224	TRANK1	protein_coding
ENSG00000183145	210.044	2.1784	0.138713	15.7044	1.41163e-55	2.64556e-54	3.43316	4.23989	3.76402	0.794576	0.778142	0.903174	RIPPLY3	protein_coding
ENSG00000171988	4688.76	0.647525	0.0412399	15.7014	1.47881e-55	2.7695e-54	13.5996	13.1631	13.01	8.36448	8.66101	8.56971	JMJD1C	protein_coding
ENSG00000145777	100.118	-3.76701	0.239931	-15.7004	1.504e-55	2.81466e-54	0.127349	0.0797289	0.0840033	1.59293	1.64314	1.44613	TSLP	protein_coding
ENSG00000156875	6973.85	1.05171	0.0670141	15.6939	1.66536e-55	3.11441e-54	78.674	77.0613	71.8834	37.4014	37.0255	36.0479	HIAT1	protein_coding
ENSG00000131848	296.417	-1.73888	0.110819	-15.6912	1.73876e-55	3.24936e-54	0.529096	0.560576	0.560799	1.94628	1.76487	1.91438	ZSCAN5A	protein_coding
ENSG00000143797	2167.13	-1.08233	0.068991	-15.6879	1.82874e-55	3.41508e-54	4.82459	4.88545	4.98791	10.4681	10.5977	10.4203	MBOAT2	protein_coding
ENSG00000143248	4189.56	1.50177	0.0957304	15.6875	1.84138e-55	3.43623e-54	23.1746	20.511	22.5985	7.82931	7.94871	7.64648	RGS5	protein_coding
ENSG00000151458	4763.38	-0.884038	0.0563594	-15.6857	1.89356e-55	3.5311e-54	11.7916	11.6854	10.8611	21.4347	21.1203	21.4663	ANKRD50	protein_coding
ENSG00000110786	347.769	2.08883	0.133174	15.6849	1.91792e-55	3.57398e-54	2.71811	3.08048	2.56509	0.635125	0.686661	0.608802	PTPN5	protein_coding
ENSG00000070882	1527.04	1.29563	0.0826154	15.6827	1.98668e-55	3.69948e-54	6.24478	6.2337	5.21938	2.43448	2.48736	2.31032	OSBPL3	protein_coding
ENSG00000268043	716.265	1.72544	0.110049	15.6788	2.11183e-55	3.92974e-54	4.03132	3.79802	4.08572	1.11579	1.32268	1.13955	NBPF12	protein_coding
ENSG00000173898	2391.55	0.732618	0.0467407	15.6741	2.27439e-55	4.22923e-54	8.82089	8.84791	8.695	5.19378	5.55523	5.21993	SPTBN2	protein_coding
ENSG00000196504	13216.6	0.712017	0.0454386	15.6699	2.42997e-55	4.51534e-54	41.2755	39.417	40.3206	24.3806	25.5775	24.5039	PRPF40A	protein_coding
ENSG00000177150	902.527	1.27148	0.0811711	15.6642	2.65876e-55	4.93698e-54	7.04089	7.23495	7.03882	3.00408	2.87178	3.00076	FAM210A	protein_coding
ENSG00000198538	1051.13	1.02309	0.0653911	15.6458	3.5516e-55	6.59019e-54	5.90035	5.56617	5.6719	2.6515	3.03724	2.76666	ZNF28	protein_coding
ENSG00000183323	129.685	3.1504	0.201389	15.6434	3.68597e-55	6.83469e-54	0.62973	0.645611	0.634875	0.0692831	0.0834854	0.0401818	CCDC125	protein_coding
ENSG00000171953	866.844	1.41485	0.0904896	15.6355	4.17292e-55	7.73214e-54	6.37826	6.18495	6.82684	2.55639	2.4071	2.34451	ATPAF2	protein_coding
ENSG00000135090	1587.48	-1.09814	0.0703002	-15.6207	5.26167e-55	9.74264e-54	2.6992	2.57745	2.53414	5.44691	5.84834	5.62793	TAOK3	protein_coding
ENSG00000168411	4172.56	0.765243	0.0489915	15.6199	5.3266e-55	9.8559e-54	20.7799	19.4278	19.8592	11.2306	12.4401	11.9164	RFWD3	protein_coding
ENSG00000174136	2740.44	0.748085	0.0479044	15.6162	5.64631e-55	1.04401e-53	15.1813	14.3499	14.6555	8.70315	9.26404	8.54531	RGMB	protein_coding
ENSG00000114378	137.011	-2.47992	0.158865	-15.6102	6.20231e-55	1.14601e-53	0.438753	0.414214	0.413451	2.48746	2.50547	2.41324	HYAL1	protein_coding
ENSG00000269834	148.748	5.09634	0.326617	15.6034	6.90006e-55	1.27403e-53	0.907098	1.2228	1.11254	0.0155417	0.0119388	0.0164177	CTD-3018O17.3	processed_transcript
ENSG00000146540	1789.17	0.827015	0.0530287	15.5956	7.79774e-55	1.43877e-53	12.5	11.5887	12.268	6.70513	7.11795	6.82839	C7orf50	protein_coding
ENSG00000148110	3165.64	0.869224	0.0557403	15.5942	7.97258e-55	1.46896e-53	31.0704	29.7977	29.2686	16.1728	17.1347	16.3771	HIATL1	protein_coding
ENSG00000139508	1301.44	-1.1742	0.0752972	-15.5942	7.97253e-55	1.46896e-53	5.77656	5.15354	5.80451	12.2937	12.6707	13.3725	SLC46A3	protein_coding
ENSG00000205517	622.468	1.59417	0.102279	15.5865	8.98887e-55	1.65505e-53	4.76988	5.47586	5.19441	1.85445	1.63728	1.63509	RGL3	protein_coding
ENSG00000165029	558.394	1.86722	0.119884	15.5753	1.07228e-54	1.97291e-53	2.49833	2.23188	2.65789	0.672167	0.622824	0.72209	ABCA1	protein_coding
ENSG00000136167	553.405	1.55996	0.100172	15.5728	1.11467e-54	2.04947e-53	3.33154	3.04231	3.18408	1.07309	1.21032	0.944642	LCP1	protein_coding
ENSG00000135324	229.641	2.09284	0.134436	15.5676	1.20862e-54	2.22067e-53	4.87307	4.80464	4.31041	0.915898	0.999614	1.30061	MRAP2	protein_coding
ENSG00000164465	1898.37	-1.26728	0.0814106	-15.5666	1.22818e-54	2.25501e-53	4.79813	4.9415	4.27626	11.809	10.3424	12.0223	DCBLD1	protein_coding
ENSG00000082458	3332.1	0.720209	0.046298	15.5559	1.45046e-54	2.66127e-53	13.5562	13.353	12.9898	7.79319	8.33034	8.26003	DLG3	protein_coding
ENSG00000176720	2478.59	-0.728194	0.0468119	-15.5557	1.45449e-54	2.66681e-53	20.4496	21.792	21.6336	35.0033	36.7242	34.95	BOK	protein_coding
ENSG00000199145	108.388	4.01948	0.258466	15.5513	1.55829e-54	2.85513e-53	64.1538	56.7325	65.2401	1.90157	3.65187	3.01313	MIR302D	miRNA
ENSG00000112343	397.252	-1.39695	0.0898454	-15.5483	1.6326e-54	2.98919e-53	1.26963	1.38656	1.2477	3.40631	3.53536	3.44279	TRIM38	protein_coding
ENSG00000151718	8089.57	0.895892	0.057663	15.5367	1.95876e-54	3.58387e-53	28.4856	27.3983	27.0769	14.7199	15.2462	14.9305	WWC2	protein_coding
ENSG00000125970	10969.7	1.01114	0.0650822	15.5363	1.96944e-54	3.60089e-53	46.8763	45.6638	46.9485	23.3554	23.796	22.4932	RALY	protein_coding
ENSG00000143387	306.689	-1.64446	0.105865	-15.5335	2.05683e-54	3.75805e-53	2.20782	2.51481	2.55432	7.53776	7.7117	7.84198	CTSK	protein_coding
ENSG00000120594	920.415	-1.27208	0.0818934	-15.5334	2.06151e-54	3.76398e-53	1.25663	1.36647	1.19261	3.0045	2.95877	3.35139	PLXDC2	protein_coding
ENSG00000242732	805.29	-1.07278	0.0691075	-15.5234	2.40913e-54	4.39562e-53	2.90283	2.95036	2.95048	6.34493	6.22161	6.18333	RGAG4	protein_coding
ENSG00000198677	7985.2	-0.864765	0.0557138	-15.5216	2.47955e-54	4.52095e-53	19.4429	19.7406	19.3364	34.412	37.9897	35.2573	TTC37	protein_coding
ENSG00000187678	15208.1	-0.936182	0.0603633	-15.5091	3.00924e-54	5.48292e-53	47.8436	47.7786	43.783	90.0786	88.9735	90.5145	SPRY4	protein_coding
ENSG00000163249	1625.05	0.862308	0.0556111	15.506	3.15767e-54	5.74937e-53	10.6721	11.0899	11.3813	6.27029	6.15499	5.95869	CCNYL1	protein_coding
ENSG00000130714	2255.73	-0.786091	0.0507239	-15.4974	3.60981e-54	6.56806e-53	7.66145	7.8555	8.01973	14.024	13.3653	13.6288	POMT1	protein_coding
ENSG00000175707	125.825	3.04502	0.196515	15.4951	3.74261e-54	6.80495e-53	3.34545	3.16075	2.79523	0.450735	0.323162	0.30473	KDF1	protein_coding
ENSG00000205683	76.1749	-5.43818	0.351237	-15.4829	4.52335e-54	8.21884e-53	0.012665	0.00495572	0.0139237	0.741416	0.913189	0.882347	DPF3	protein_coding
ENSG00000104140	123.952	-2.79439	0.180498	-15.4816	4.62067e-54	8.38984e-53	0.537312	0.680796	0.534455	4.47455	3.99071	4.31283	RHOV	protein_coding
ENSG00000232973	157.421	-2.57186	0.16618	-15.4764	5.00884e-54	9.08836e-53	0.28354	0.420013	0.317286	1.97352	2.12512	2.14553	CYP1B1-AS1	antisense
ENSG00000164122	351.567	1.69618	0.109667	15.4666	5.83107e-54	1.05729e-52	2.88219	3.04941	3.32205	1.04998	0.957298	0.857082	ASB5	protein_coding
ENSG00000175984	611.472	1.19128	0.0770395	15.4632	6.14422e-54	1.11331e-52	3.47208	3.44485	3.42573	1.47395	1.56775	1.50176	DENND2C	protein_coding
ENSG00000218739	85.0173	3.27803	0.212052	15.4586	6.60028e-54	1.19511e-52	1.23037	1.17724	1.25566	0.165143	0.105716	0.0969173	CEBPZOS	protein_coding
ENSG00000160200	1420.64	1.06003	0.0685757	15.4578	6.68233e-54	1.20914e-52	6.55398	6.87729	7.64354	3.28221	3.57646	3.29109	CBS	protein_coding
ENSG00000135248	93.6313	4.36194	0.282227	15.4554	6.9337e-54	1.25376e-52	1.67854	1.59798	1.91194	0.0384689	0.065669	0.072244	FAM71F1	protein_coding
ENSG00000128692	756.11	1.18943	0.0769709	15.453	7.20297e-54	1.30155e-52	33.2505	32.4746	30.5357	13.9951	14.7045	13.6734	EIF2S2P4	processed_pseudogene
ENSG00000130545	95.2933	5.14366	0.333268	15.434	9.66516e-54	1.74525e-52	2.82245	3.04514	2.93727	0.0203057	0.0727928	0.0143002	CRB3	protein_coding
ENSG00000140795	94.4564	3.56432	0.230966	15.4322	9.93955e-54	1.79357e-52	0.900237	0.744934	0.77473	0.0546798	0.0560053	0.0693143	MYLK3	protein_coding
ENSG00000139793	623.415	-1.3672	0.0885967	-15.4318	1.00096e-53	1.80497e-52	2.0399	2.13548	1.93971	5.56562	5.0023	5.44099	MBNL2	protein_coding
ENSG00000011009	3453.18	0.836055	0.0542582	15.4088	1.42789e-53	2.57304e-52	50.6371	49.0178	53.5404	29.0587	28.7981	28.6647	LYPLA2	protein_coding
ENSG00000119042	549.913	-1.36292	0.0884871	-15.4024	1.57677e-53	2.83938e-52	0.863893	0.822499	0.785624	2.28334	2.03956	2.15235	SATB2	protein_coding
ENSG00000133874	1115.05	1.24443	0.0808132	15.3988	1.66683e-53	2.9995e-52	20.6213	23.5032	21.3356	9.37959	9.22586	9.1161	RNF122	protein_coding
ENSG00000172819	1674.87	-1.26237	0.0819821	-15.3981	1.68443e-53	3.02908e-52	5.37331	6.23268	5.67348	14.5524	13.0549	14.338	RARG	protein_coding
ENSG00000137558	700.763	-3.60035	0.233844	-15.3964	1.73154e-53	3.11166e-52	0.609623	0.496164	0.402126	6.3786	7.83339	6.66497	PI15	protein_coding
ENSG00000114812	164.929	2.24395	0.145847	15.3857	2.04182e-53	3.66674e-52	0.936417	0.938571	0.984017	0.223275	0.188331	0.188071	VIPR1	protein_coding
ENSG00000199102	108.467	4.04047	0.262696	15.3808	2.20242e-53	3.95244e-52	60.9462	68.2799	64.5348	3.32775	2.19112	4.01751	MIR302C	miRNA
ENSG00000145526	109.921	-3.71589	0.241611	-15.3796	2.24187e-53	4.02049e-52	0.044946	0.161801	0.0790608	1.39219	1.25537	1.44017	CDH18	protein_coding
ENSG00000197261	89.4482	4.2611	0.27712	15.3764	2.35813e-53	4.22609e-52	1.42448	1.4283	1.41108	0.0329864	0.050679	0.077435	C6orf141	protein_coding
ENSG00000260808	123.115	3.00811	0.19566	15.3742	2.43963e-53	4.36918e-52	4.76521	4.83701	5.72104	0.738727	0.544777	0.541054	CTD-2007L18.5	lincRNA
ENSG00000074071	2669.08	0.69206	0.0450262	15.3702	2.5946e-53	4.64354e-52	74.0266	71.8277	75.0008	45.8232	46.6019	45.4903	MRPS34	protein_coding
ENSG00000187608	269.74	1.79879	0.117117	15.3589	3.08939e-53	5.52529e-52	16.3822	17.7182	17.3696	4.95585	4.72672	5.05908	ISG15	protein_coding
ENSG00000154359	5942.45	0.804484	0.0524362	15.3422	3.99684e-53	7.14336e-52	34.8038	34.0078	32.4206	19.4529	19.4556	19.4942	LONRF1	protein_coding
ENSG00000132694	3078.87	0.713398	0.0465046	15.3404	4.10767e-53	7.33645e-52	11.4984	11.3062	11.5721	7.10104	7.13444	6.91116	ARHGEF11	protein_coding
ENSG00000146197	399.488	-1.41566	0.0922912	-15.3391	4.18982e-53	7.47808e-52	0.824337	0.756499	0.922564	2.2764	2.33158	2.21593	SCUBE3	protein_coding
ENSG00000113248	350.029	1.73465	0.113088	15.339	4.19815e-53	7.48784e-52	3.95744	4.3552	4.27428	1.19135	1.24956	1.3069	PCDHB15	protein_coding
ENSG00000049089	4628.66	0.743142	0.0484546	15.3369	4.33657e-53	7.72948e-52	38.7062	38.0959	40.8257	24.3287	22.9682	23.5995	COL9A2	protein_coding
ENSG00000064300	318.266	-2.53033	0.165124	-15.3238	5.30154e-53	9.44301e-52	0.667509	0.781516	0.450711	4.06615	3.35092	4.03203	NGFR	protein_coding
ENSG00000184009	202018	0.645516	0.0421386	15.3189	5.71807e-53	1.0178e-51	2230.29	2237.29	2256.85	1448.8	1428.53	1454.85	ACTG1	protein_coding
ENSG00000130720	195.791	-2.61423	0.170743	-15.3109	6.46214e-53	1.14946e-51	0.50104	0.516867	0.344272	2.94493	2.90828	2.89402	FIBCD1	protein_coding
ENSG00000171100	606.024	1.19019	0.0777441	15.309	6.65449e-53	1.18288e-51	4.78502	4.87106	4.87246	2.03652	2.11062	2.23917	MTM1	protein_coding
ENSG00000105559	686.422	-1.41557	0.0925014	-15.3032	7.27517e-53	1.29233e-51	2.66211	2.88119	2.98273	7.87391	7.65638	7.56104	PLEKHA4	protein_coding
ENSG00000107263	4608.95	-0.795219	0.0519823	-15.2979	7.89722e-53	1.40188e-51	13.6713	13.5276	13.5664	24.5024	22.9686	24.0021	RAPGEF1	protein_coding
ENSG00000170242	3377.45	-0.695628	0.0454912	-15.2915	8.71465e-53	1.54594e-51	6.47254	5.98474	6.17019	10.0445	10.2924	10.1608	USP47	protein_coding
ENSG00000231689	109.813	3.38218	0.22135	15.2798	1.04295e-52	1.84889e-51	4.40358	4.69323	3.71099	0.177759	0.416155	0.447091	LINC01090	lincRNA
ENSG00000010818	283.717	-1.6855	0.110365	-15.272	1.17489e-52	2.07998e-51	0.41509	0.489011	0.392554	1.40896	1.39061	1.42083	HIVEP2	protein_coding
ENSG00000121297	218.351	-1.96711	0.128844	-15.2673	1.26203e-52	2.23274e-51	0.483718	0.46365	0.412242	1.71164	1.97227	1.76507	TSHZ3	protein_coding
ENSG00000205363	145.785	-2.84328	0.186255	-15.2655	1.29805e-52	2.29491e-51	0.159287	0.186983	0.145931	1.33281	1.14347	1.27805	C15orf59	protein_coding
ENSG00000067369	6273.33	0.746641	0.0489199	15.2625	1.35889e-52	2.40086e-51	16.4679	15.8834	16.1609	9.40363	9.99732	9.72952	TP53BP1	protein_coding
ENSG00000014216	6019.91	0.955188	0.0625925	15.2604	1.40374e-52	2.47843e-51	28.3505	28.0921	28.1679	14.9543	14.5189	14.4619	CAPN1	protein_coding
ENSG00000177096	110.467	3.86087	0.253049	15.2574	1.46947e-52	2.59274e-51	1.74427	1.68541	2.03503	0.0791351	0.101317	0.120749	FAM109B	protein_coding
ENSG00000263823	114.76	3.19559	0.209478	15.255	1.52388e-52	2.68692e-51	3.08847	3.19387	3.34994	0.388247	0.303476	0.287811	RP11-326K13.4	antisense
ENSG00000185404	75.9197	-3.90295	0.256043	-15.2433	1.82368e-52	3.21337e-51	0.0579088	0.0543822	0.0509313	0.989826	0.961078	0.910635	SP140L	protein_coding
ENSG00000237417	69.5235	-4.79943	0.315143	-15.2294	2.25742e-52	3.97497e-51	0.0845907	0.0756563	0.0797124	2.95507	3.18262	2.76218	XRCC6P1	processed_pseudogene
ENSG00000159433	840.24	-1.04028	0.068329	-15.2246	2.42829e-52	4.27297e-51	0.73424	0.659518	0.692559	1.38949	1.50152	1.45901	STARD9	protein_coding
ENSG00000078018	148.277	-2.38852	0.156913	-15.2219	2.52911e-52	4.4474e-51	0.145302	0.138816	0.12655	0.811034	0.686038	0.752363	MAP2	protein_coding
ENSG00000089916	4888.38	0.773337	0.0508153	15.2186	2.66274e-52	4.67925e-51	7.16462	7.14102	6.75658	3.95942	4.11789	4.33118	GPATCH2L	protein_coding
ENSG00000130528	219.753	-2.47295	0.1625	-15.2181	2.68097e-52	4.70813e-51	0.649901	0.966344	0.607318	4.49082	3.75497	4.47687	HRC	protein_coding
ENSG00000198774	122.9	-2.62898	0.172841	-15.2104	3.01504e-52	5.29126e-51	0.203459	0.150211	0.211018	1.29716	1.18293	1.28213	RASSF9	protein_coding
ENSG00000082397	5665.96	-0.678487	0.0446648	-15.1906	4.08042e-52	7.15615e-51	11.3907	11.2001	11.1088	18.4027	17.7073	18.3562	EPB41L3	protein_coding
ENSG00000130066	1617.97	-1.06265	0.0699544	-15.1906	4.08339e-52	7.15658e-51	11.7872	12.6072	11.4032	25.6247	23.8281	26.1178	SAT1	protein_coding
ENSG00000091436	2676.84	-0.763168	0.0502643	-15.1831	4.57477e-52	8.01242e-51	4.15887	4.11688	3.97786	6.7399	7.20801	7.03979	ZAK	protein_coding
ENSG00000157399	511.096	1.90969	0.125781	15.1826	4.60833e-52	8.0658e-51	7.6093	7.29536	7.32402	1.74101	2.45048	1.6137	ARSE	protein_coding
ENSG00000185885	10985.7	0.728939	0.0480438	15.1724	5.38944e-52	9.42667e-51	340.938	332.864	333.724	205.783	198.892	207.971	IFITM1	protein_coding
ENSG00000180347	204.938	-1.88395	0.124213	-15.1671	5.83872e-52	1.02057e-50	0.394343	0.400482	0.446773	1.46777	1.6153	1.60549	CCDC129	protein_coding
ENSG00000163378	2682.77	-0.736776	0.0485872	-15.164	6.12415e-52	1.06975e-50	9.76048	9.77327	9.58356	16.0975	16.7956	16.0833	EOGT	protein_coding
ENSG00000134508	659.996	-1.32346	0.0873206	-15.1564	6.87484e-52	1.20008e-50	1.49152	1.84193	1.71544	4.44528	4.18233	4.13987	CABLES1	protein_coding
ENSG00000133134	1034.85	-1.06646	0.0703831	-15.1522	7.32685e-52	1.27813e-50	16.3592	17.9699	15.7013	34.4158	36.2777	34.9232	BEX2	protein_coding
ENSG00000168314	117.902	4.28655	0.282998	15.1469	7.93754e-52	1.38374e-50	0.391993	0.547008	0.456913	0.0244979	0.0179227	0.00985856	MOBP	protein_coding
ENSG00000101888	575.994	-1.42253	0.0939394	-15.1431	8.41485e-52	1.46597e-50	3.38148	3.52096	3.31057	9.05232	9.25014	9.45854	NXT2	protein_coding
ENSG00000109265	2301.96	0.856879	0.0566317	15.1307	1.01555e-51	1.76804e-50	13.9747	13.1582	12.8158	7.42442	7.2002	7.62057	KIAA1211	protein_coding
ENSG00000077092	104.691	3.23024	0.21362	15.1215	1.16922e-51	2.03288e-50	1.2567	1.34824	1.50484	0.122416	0.161208	0.104685	RARB	protein_coding
ENSG00000150594	506.733	-1.94439	0.128585	-15.1215	1.1688e-51	2.03288e-50	1.81721	1.67737	2.28596	6.94873	9.1418	6.82673	ADRA2A	protein_coding
ENSG00000112159	3120.47	0.769166	0.0508839	15.1161	1.26844e-51	2.20393e-50	4.97776	5.38066	4.92059	3.00895	3.06142	2.95392	MDN1	protein_coding
ENSG00000165156	497.263	-1.27147	0.0842083	-15.0991	1.64063e-51	2.84873e-50	1.34284	1.30665	1.25219	3.05955	3.38176	3.09354	ZHX1	protein_coding
ENSG00000171643	74.53	5.70933	0.37819	15.0965	1.70835e-51	2.96435e-50	2.25491	2.481	2.3072	0	0.0169449	0.0116509	S100Z	protein_coding
ENSG00000089116	73.5843	-3.92873	0.260364	-15.0894	1.90164e-51	3.29756e-50	0.0837593	0.098323	0.107431	1.72754	1.59989	1.79213	LHX5	protein_coding
ENSG00000253764	93.7825	-3.31486	0.219684	-15.0892	1.9067e-51	3.30414e-50	0.759633	0.934177	0.507043	7.35794	8.93649	7.24884	RP11-439C15.4	lincRNA
ENSG00000139112	5763.74	0.658412	0.0436372	15.0883	1.9325e-51	3.34665e-50	47.4575	46.205	44.6092	29.344	29.8122	29.1677	GABARAPL1	protein_coding
ENSG00000106991	226.485	-2.29471	0.152241	-15.0729	2.44208e-51	4.22633e-50	0.620833	0.694077	0.475337	3.14641	2.98287	2.94481	ENG	protein_coding
ENSG00000138802	3220.31	0.725252	0.0481291	15.0689	2.59432e-51	4.48685e-50	20.5627	19.5852	19.2108	11.8802	12.1586	12.1572	SEC24B	protein_coding
ENSG00000148468	3196.77	-0.737234	0.0489347	-15.0657	2.72316e-51	4.70655e-50	17.5271	17.2297	18.4201	29.3351	30.2346	29.9784	FAM171A1	protein_coding
ENSG00000249532	200.85	2.18361	0.144943	15.0653	2.73791e-51	4.72894e-50	10.4511	9.28165	10.8443	2.65401	2.09446	1.99163	RP11-148B6.1	antisense
ENSG00000144642	137.052	-2.38451	0.158313	-15.062	2.87996e-51	4.97101e-50	0.115911	0.164927	0.136698	0.712124	0.761377	0.756663	RBMS3	protein_coding
ENSG00000106772	422.761	1.57818	0.104782	15.0615	2.90176e-51	5.00535e-50	1.15937	1.15772	1.04717	0.421288	0.360337	0.35261	PRUNE2	protein_coding
ENSG00000126016	1385.55	1.2537	0.0832408	15.0611	2.91994e-51	5.0334e-50	6.32408	6.41278	6.11491	2.64256	2.77672	2.51169	AMOT	protein_coding
ENSG00000120256	992.075	-1.2087	0.0802955	-15.0531	3.29306e-51	5.67285e-50	5.06445	5.84125	5.06594	12.4059	12.6645	12.2006	LRP11	protein_coding
ENSG00000185551	74.382	-3.80504	0.252843	-15.049	3.50565e-51	6.0351e-50	0.0472786	0.058142	0.0519774	0.835819	0.786876	0.870595	NR2F2	protein_coding
ENSG00000197217	7385.34	0.649442	0.0431604	15.0472	3.60401e-51	6.20036e-50	31.1128	31.3803	32.803	20.0257	20.8721	20.3327	ENTPD4	protein_coding
ENSG00000178425	2350.48	1.03803	0.0689876	15.0466	3.63405e-51	6.24795e-50	11.2926	11.5326	10.9582	5.62146	5.63541	5.29512	NT5DC1	protein_coding
ENSG00000182534	4097.73	0.680821	0.0453075	15.0267	4.90957e-51	8.43539e-50	13.7443	13.0777	13.1649	8.38112	8.29099	8.49448	MXRA7	protein_coding
ENSG00000139318	10749.8	-0.999216	0.066508	-15.024	5.11301e-51	8.77918e-50	44.9196	45.3062	40.9143	91.0479	83.4584	90.4836	DUSP6	protein_coding
ENSG00000133937	4473.96	1.37184	0.0913929	15.0103	6.28313e-51	1.07812e-49	130.149	128.241	127.319	48.5668	56.9607	43.8207	GSC	protein_coding
ENSG00000171793	3819.9	0.673432	0.0448681	15.0092	6.39506e-51	1.09661e-49	21.9121	21.239	22.2723	13.2278	14.4789	13.6087	CTPS1	protein_coding
ENSG00000185664	449.405	-1.56227	0.104117	-15.0049	6.8153e-51	1.16791e-49	1.87314	1.99536	1.7335	5.90018	5.17322	5.75421	PMEL	protein_coding
ENSG00000104327	9888.23	-1.00673	0.0670965	-15.0042	6.89258e-51	1.18038e-49	30.4572	27.3722	30.6857	57.4118	64.5391	58.0469	CALB1	protein_coding
ENSG00000111412	3911.13	0.831087	0.0554429	14.99	8.53879e-51	1.46135e-49	14.9116	15.2928	14.0521	8.04809	8.18968	8.8026	C12orf49	protein_coding
ENSG00000204514	642.821	1.23493	0.0823906	14.9887	8.69806e-51	1.48764e-49	1.80038	1.63384	1.9108	0.720937	0.783085	0.775124	ZNF814	protein_coding
ENSG00000115561	580.331	-1.27522	0.0850842	-14.9877	8.83801e-51	1.51058e-49	1.44849	1.32605	1.4322	3.44734	3.61157	3.29619	CHMP3	protein_coding
ENSG00000153707	4726.13	0.677	0.0451872	14.9821	9.60872e-51	1.64124e-49	13.2019	12.3021	12.382	7.98728	8.09696	7.82017	PTPRD	protein_coding
ENSG00000160007	4284.29	-0.661017	0.0441385	-14.976	1.05411e-50	1.79932e-49	8.51155	8.37939	8.18459	13.4913	13.3192	13.2303	ARHGAP35	protein_coding
ENSG00000197037	817.174	1.10415	0.0737323	14.9751	1.06814e-50	1.82208e-49	4.14784	3.91257	4.11387	1.82732	1.99063	1.86774	ZSCAN25	protein_coding
ENSG00000100095	290.211	-1.87679	0.125339	-14.9737	1.09072e-50	1.8594e-49	0.475971	0.549181	0.452835	1.79065	1.82016	1.92024	SEZ6L	protein_coding
ENSG00000205002	88.9031	-3.47399	0.232233	-14.9591	1.35869e-50	2.31472e-49	0.153735	0.226467	0.169014	2.10418	2.25814	2.40684	AARD	protein_coding
ENSG00000112041	116.034	-2.76893	0.185276	-14.9448	1.68308e-50	2.8655e-49	0.390822	0.230831	0.308061	2.22943	2.32265	2.37818	TULP1	protein_coding
ENSG00000167994	369.026	-1.45255	0.0972018	-14.9437	1.71235e-50	2.91344e-49	1.86486	2.10109	1.92256	5.47381	5.28157	5.56651	RAB3IL1	protein_coding
ENSG00000237265	74.1066	-3.86903	0.258938	-14.9419	1.75933e-50	2.99144e-49	0.288171	0.27756	0.341181	5.09211	5.35014	5.27502	RP11-402P6.9	processed_transcript
ENSG00000100065	734.618	1.10842	0.0741841	14.9415	1.76858e-50	3.00521e-49	4.6272	4.93495	4.39551	2.20773	2.16752	2.13078	CARD10	protein_coding
ENSG00000182255	69.3844	-5.72947	0.38351	-14.9396	1.82141e-50	3.09298e-49	0.0103992	0.00813824	0.0114327	1.37937	1.18787	1.2699	KCNA4	protein_coding
ENSG00000115457	12362.9	-1.04932	0.0702689	-14.933	2.01052e-50	3.4119e-49	54.0252	54.1784	52.8801	112.943	112.597	111.723	IGFBP2	protein_coding
ENSG00000134917	606.916	1.43128	0.0958497	14.9326	2.0228e-50	3.43052e-49	5.08295	4.61187	5.43967	1.71532	2.08998	1.78684	ADAMTS8	protein_coding
ENSG00000168078	603.643	-1.36379	0.0913468	-14.9298	2.10891e-50	3.57424e-49	4.19119	4.9357	4.43051	11.8407	11.6001	11.8298	PBK	protein_coding
ENSG00000126432	8241.41	0.653455	0.0437698	14.9294	2.12289e-50	3.5956e-49	317.83	305.845	312.628	202.54	195.974	201.783	PRDX5	protein_coding
ENSG00000145555	8002.29	-0.705541	0.0473102	-14.9131	2.70976e-50	4.58664e-49	13.2939	13.1591	12.805	20.6652	23.0335	20.9382	MYO10	protein_coding
ENSG00000153006	3826.77	1.08382	0.0726918	14.9098	2.84675e-50	4.81542e-49	19.2974	18.3632	18.8768	9.17431	9.20121	8.45452	SREK1IP1	protein_coding
ENSG00000115255	310.361	1.77022	0.118767	14.905	3.05654e-50	5.16695e-49	5.00552	4.75366	4.94486	1.55759	1.46015	1.29214	REEP6	protein_coding
ENSG00000176261	1868.8	0.921419	0.0618782	14.8908	3.77979e-50	6.38135e-49	16.3762	16.1659	15.5929	8.48679	8.96444	8.11732	ZBTB8OS	protein_coding
ENSG00000141959	8734.53	0.691682	0.0465173	14.8694	5.2106e-50	8.79129e-49	32.4839	33.6351	33.7001	20.4224	21.2791	20.5699	PFKL	protein_coding
ENSG00000150347	271.367	-1.7325	0.116526	-14.8679	5.32713e-50	8.98212e-49	0.40878	0.464176	0.355414	1.40172	1.37081	1.37198	ARID5B	protein_coding
ENSG00000220913	81.9895	5.37592	0.361607	14.8668	5.41714e-50	9.12802e-49	8.38592	8.23826	7.69914	0	0.0338551	0.139668	RP11-235G24.2	unprocessed_pseudogene
ENSG00000173715	640.553	1.1078	0.0745455	14.8607	5.9322e-50	9.98948e-49	5.904	5.96382	5.91693	2.66452	2.6939	2.93578	C11orf80	protein_coding
ENSG00000170113	1796.85	0.9804	0.0659817	14.8587	6.11417e-50	1.02893e-48	7.80981	7.67952	7.13065	4.091	3.6878	3.78646	NIPA1	protein_coding
ENSG00000100983	2957.72	0.647523	0.0436077	14.8488	7.08015e-50	1.19073e-48	47.2335	47.5508	48.2597	30.0393	31.0603	30.9152	GSS	protein_coding
ENSG00000011347	310.149	-1.8574	0.125148	-14.8417	7.87895e-50	1.32422e-48	0.549613	0.688189	0.745225	2.53596	2.34993	2.46283	SYT7	protein_coding
ENSG00000253953	83.0686	3.8718	0.260883	14.8411	7.94221e-50	1.334e-48	0.587473	0.672318	0.604191	0.0468096	0.0263693	0.0362619	PCDHGB4	protein_coding
ENSG00000145779	941.967	1.28588	0.0866844	14.834	8.82792e-50	1.48181e-48	3.79799	3.734	3.93293	1.53359	1.62082	1.5595	TNFAIP8	protein_coding
ENSG00000146858	98.4541	5.63394	0.380102	14.8222	1.05293e-49	1.76627e-48	2.37658	2.04489	2.27079	0	0.0094439	0	ZC3HAV1L	protein_coding
ENSG00000183087	865.348	1.17223	0.0791346	14.8131	1.20597e-49	2.0217e-48	5.30962	4.93966	5.58978	2.44899	2.2465	2.3994	GAS6	protein_coding
ENSG00000122224	67.8954	-4.71968	0.318622	-14.8128	1.21116e-49	2.02909e-48	0.0119611	0.0112327	0.0210398	0.499897	0.586457	0.574266	LY9	protein_coding
ENSG00000264345	106.423	-2.93804	0.198394	-14.8091	1.27935e-49	2.14197e-48	1.43095	1.1501	1.31806	9.74386	12.3577	10.4949	RP11-958F21.1	lincRNA
ENSG00000008256	1187.28	-1.0531	0.0711142	-14.8086	1.28895e-49	2.15667e-48	3.97714	3.73258	3.41453	7.90913	7.51367	7.96492	CYTH3	protein_coding
ENSG00000167634	86.4433	4.21766	0.284848	14.8067	1.32511e-49	2.21575e-48	0.936246	1.18626	1.10282	0.0247777	0.0719054	0.0174496	NLRP7	protein_coding
ENSG00000179195	8021.64	0.635971	0.0429582	14.8044	1.37224e-49	2.2931e-48	38.5362	36.2669	37.0633	23.7606	24.8223	23.9975	ZNF664	protein_coding
ENSG00000204983	88.369	5.28135	0.35683	14.8008	1.44845e-49	2.41737e-48	1.80284	2.34599	1.75155	0.0155342	0.0238661	0.0109399	PRSS1	protein_coding
ENSG00000251364	158.555	2.19226	0.148118	14.8008	1.44841e-49	2.41737e-48	0.908464	0.99102	0.941584	0.22213	0.183404	0.210707	CTD-2516F10.2	antisense
ENSG00000141524	4092.8	0.707873	0.047829	14.8001	1.46343e-49	2.44083e-48	15.4692	16.0677	15.7424	10.1205	9.46445	9.61425	TMC6	protein_coding
ENSG00000126458	1477.37	-0.974766	0.0658764	-14.7969	1.53395e-49	2.5568e-48	24.6705	25.0163	23.484	50.19	45.6266	49.6728	RRAS	protein_coding
ENSG00000175287	208.166	-1.94216	0.131293	-14.7926	1.6359e-49	2.72502e-48	0.830589	0.936945	0.946043	3.71507	3.48141	3.50665	PHYHD1	protein_coding
ENSG00000101350	3578.54	0.77374	0.0523307	14.7856	1.81497e-49	3.02138e-48	19.1568	18.6614	17.882	10.2918	11.5965	10.8887	KIF3B	protein_coding
ENSG00000150938	2474.42	-0.944257	0.0638728	-14.7834	1.87443e-49	3.11838e-48	6.78993	6.99864	6.70043	13.0496	13.9029	12.8789	CRIM1	protein_coding
ENSG00000180155	1291.31	-1.20145	0.0813129	-14.7756	2.10444e-49	3.49881e-48	4.17175	4.3643	3.59365	9.60326	9.24939	9.37552	LYNX1	protein_coding
ENSG00000070831	16526	0.592686	0.0401142	14.775	2.1246e-49	3.5301e-48	136.633	128.086	134.703	88.5166	89.1438	89.4184	CDC42	protein_coding
ENSG00000159110	396.768	1.32795	0.089882	14.7744	2.14212e-49	3.55695e-48	3.06809	3.27785	3.26388	1.28214	1.30245	1.24832	IFNAR2	protein_coding
ENSG00000157216	8097.05	1.02158	0.069169	14.7693	2.30971e-49	3.8328e-48	51.2863	46.6803	53.227	24.8248	25.3791	24.7171	SSBP3	protein_coding
ENSG00000116819	77.5775	-3.73578	0.253043	-14.7634	2.52192e-49	4.18231e-48	0.159432	0.140365	0.175277	2.73204	2.29155	2.41283	TFAP2E	protein_coding
ENSG00000143603	684.523	-1.10639	0.0749451	-14.7626	2.55188e-49	4.22931e-48	0.879037	0.959071	0.909968	1.9494	2.01613	2.00403	KCNN3	protein_coding
ENSG00000146731	14144.3	0.71487	0.0484545	14.7534	2.92425e-49	4.84033e-48	108.094	101.168	108.055	61.8607	67.5701	65.3914	CCT6A	protein_coding
ENSG00000181444	105.004	-3.19555	0.216618	-14.752	2.98746e-49	4.94185e-48	0.199454	0.249743	0.289446	2.68404	2.16779	2.58135	ZNF467	protein_coding
ENSG00000160223	530.67	1.30327	0.0883492	14.7513	3.01645e-49	4.98665e-48	2.21082	2.18058	2.38914	0.860982	1.01046	0.867405	ICOSLG	protein_coding
ENSG00000138279	3617.77	0.676552	0.0458647	14.751	3.03017e-49	5.00617e-48	41.2239	40.5576	40.6707	25.0526	26.9846	25.1284	ANXA7	protein_coding
ENSG00000169032	7273.37	0.75102	0.0510197	14.7202	4.78305e-49	7.89219e-48	64.0965	62.4128	61.5803	37.177	38.0209	37.4162	MAP2K1	protein_coding
ENSG00000158825	581.034	-1.37412	0.0934094	-14.7107	5.50134e-49	9.07167e-48	9.76231	10.4582	9.81119	27.1907	26.8011	24.9645	CDA	protein_coding
ENSG00000006210	73.54	-3.72448	0.253287	-14.7046	6.02365e-49	9.92672e-48	0.0729143	0.0456492	0.0440885	0.794254	0.863314	0.894197	CX3CL1	protein_coding
ENSG00000143801	370.321	1.4365	0.0977505	14.6956	6.87738e-49	1.13265e-47	3.68872	3.48775	4.06172	1.42275	1.43958	1.30559	PSEN2	protein_coding
ENSG00000175387	5736.17	0.936633	0.0637712	14.6874	7.76366e-49	1.27781e-47	5.44318	5.32855	5.46849	2.89968	2.83157	2.81083	SMAD2	protein_coding
ENSG00000128045	589.686	1.23696	0.0842232	14.6867	7.83953e-49	1.28949e-47	7.56195	7.84445	8.60452	3.50467	3.28826	3.47198	RASL11B	protein_coding
ENSG00000159733	115.651	-2.61563	0.178108	-14.6856	7.96979e-49	1.31009e-47	0.113322	0.113516	0.109635	0.789357	0.669156	0.726218	ZFYVE28	protein_coding
ENSG00000172380	1690.54	-1.18247	0.080577	-14.6751	9.31426e-49	1.53014e-47	6.8706	6.80052	5.82752	14.7331	15.4793	14.6022	GNG12	protein_coding
ENSG00000010310	443.89	-1.57879	0.10767	-14.6633	1.10823e-48	1.81945e-47	1.17444	1.45614	1.35698	4.06814	3.92556	4.08594	GIPR	protein_coding
ENSG00000205795	94.2762	-2.84092	0.193787	-14.66	1.1629e-48	1.90802e-47	0.229845	0.31178	0.294803	2.04384	2.11083	2.15104	CYS1	protein_coding
ENSG00000215218	112.078	-2.83378	0.19338	-14.6539	1.27135e-48	2.08464e-47	0.24758	0.173982	0.133316	1.44523	1.47259	1.40276	UBE2QL1	protein_coding
ENSG00000189108	67.7617	-5.24575	0.358146	-14.647	1.40854e-48	2.30816e-47	0.0138623	0.0216968	0.03048	1.71546	1.36776	1.66386	IL1RAPL2	protein_coding
ENSG00000173250	88.2093	5.47614	0.373889	14.6464	1.41992e-48	2.32536e-47	1.34208	1.95685	1.13378	0	0.0160834	0.00737237	GPR151	protein_coding
ENSG00000169306	80.6822	-4.06273	0.277395	-14.646	1.42896e-48	2.3387e-47	0.0535198	0.11169	0.0457636	1.50705	1.46234	1.24132	IL1RAPL1	protein_coding
ENSG00000236671	77.2427	-3.88296	0.265347	-14.6335	1.71746e-48	2.80912e-47	0.0835139	0.0831812	0.116854	1.66528	1.93614	1.53727	PRKG1-AS1	antisense
ENSG00000070718	1133.31	-0.859671	0.0587548	-14.6315	1.76801e-48	2.88999e-47	3.46508	3.6664	3.72158	6.52097	6.76081	6.58745	AP3M2	protein_coding
ENSG00000146477	284.728	1.57673	0.107764	14.6314	1.77152e-48	2.89392e-47	2.93176	3.13051	2.9438	1.05245	0.984013	0.985978	SLC22A3	protein_coding
ENSG00000155313	2487.76	-0.809065	0.0552991	-14.6307	1.78925e-48	2.92106e-47	6.40456	6.72499	6.29314	11.6447	11.2604	11.4513	USP25	protein_coding
ENSG00000150471	1491.34	1.00316	0.0685676	14.6302	1.80192e-48	2.93992e-47	3.79744	3.85105	3.75857	1.89138	1.80713	2.03133	LPHN3	protein_coding
ENSG00000120254	3668.84	0.657261	0.0449302	14.6285	1.84877e-48	3.01449e-47	22.5769	22.3565	21.4011	14.3317	14.1482	13.947	MTHFD1L	protein_coding
ENSG00000224271	71.9539	5.50467	0.376345	14.6267	1.8984e-48	3.09349e-47	1.8688	1.875	1.50666	0	0.0145476	0.0100026	RP11-191L9.4	lincRNA
ENSG00000125912	3818.54	0.698447	0.0477559	14.6254	1.93514e-48	3.1514e-47	30.5843	28.6694	31.1483	18.1726	19.2674	18.7144	NCLN	protein_coding
ENSG00000233608	103.067	-2.93136	0.20057	-14.6152	2.24809e-48	3.65876e-47	0.418127	0.418114	0.331993	3.52874	3.08536	3.04272	TWIST2	protein_coding
ENSG00000164794	62.2446	5.9986	0.410522	14.6121	2.35099e-48	3.82386e-47	0.609457	0.616368	0.553203	0	0	0	KCNV1	protein_coding
ENSG00000125485	1450.01	0.873624	0.0597989	14.6094	2.44801e-48	3.97918e-47	8.53457	8.48266	8.95472	5.03028	4.82684	4.45794	DDX31	protein_coding
ENSG00000273729	86.0865	-3.5875	0.245584	-14.6081	2.49537e-48	4.05366e-47	0.0625532	0.205603	0.116909	1.5482	1.8421	1.57997	RP11-7F17.8	antisense
ENSG00000188732	328.922	1.56663	0.107272	14.6043	2.63843e-48	4.2834e-47	1.79283	1.71661	1.66234	0.650175	0.537188	0.576931	FAM221A	protein_coding
ENSG00000125355	343.443	2.13343	0.146121	14.6004	2.79062e-48	4.52767e-47	3.99723	3.48656	4.10236	0.879809	0.673706	1.06217	TMEM255A	protein_coding
ENSG00000092758	6175.06	0.750772	0.0514607	14.5892	3.28849e-48	5.33216e-47	42.4688	41.129	44.2871	25.1534	25.6877	25.7442	COL9A3	protein_coding
ENSG00000086504	3935.23	0.688792	0.04722	14.5869	3.40473e-48	5.51722e-47	50.5476	47.9294	52.3294	31.7485	31.9396	30.7112	MRPL28	protein_coding
ENSG00000063601	2053.81	0.957295	0.0656915	14.5726	4.19736e-48	6.79744e-47	11.1839	9.82137	11.1462	5.59314	5.4538	5.65277	MTMR1	protein_coding
ENSG00000166535	79.9962	4.18821	0.287467	14.5694	4.40022e-48	7.12157e-47	0.474895	0.589022	0.531943	0.0221325	0.0181352	0.0249387	A2ML1	protein_coding
ENSG00000204604	1036.46	1.00227	0.0688011	14.5676	4.51355e-48	7.30048e-47	6.79027	6.44528	6.70681	3.01169	3.59881	3.35819	ZNF468	protein_coding
ENSG00000168621	203.663	1.99889	0.137269	14.5618	4.91332e-48	7.94219e-47	1.65902	1.80567	1.6331	0.416094	0.437803	0.394261	GDNF	protein_coding
ENSG00000149177	1935.56	0.900642	0.0618633	14.5586	5.15179e-48	8.32253e-47	6.33736	6.60086	6.27921	3.47798	3.28005	3.61367	PTPRJ	protein_coding
ENSG00000061337	18878	-0.5963	0.0409744	-14.553	5.59044e-48	9.02559e-47	76.6298	70.6312	72.7473	110.656	113.812	111.344	LZTS1	protein_coding
ENSG00000228971	109.337	-2.57634	0.177261	-14.5341	7.36262e-48	1.18794e-46	0.459838	0.53197	0.384649	2.72599	3.00451	2.81704	RP11-286B14.1	lincRNA
ENSG00000016082	132.351	2.81036	0.193402	14.5312	7.68833e-48	1.23973e-46	1.8467	1.46889	1.89711	0.291636	0.201051	0.229081	ISL1	protein_coding
ENSG00000197971	1001.42	1.15584	0.0795555	14.5287	7.97142e-48	1.28459e-46	1.97207	1.88352	1.81896	0.788414	0.96405	0.793718	MBP	protein_coding
ENSG00000128610	62.8196	-5.96443	0.410679	-14.5233	8.61996e-48	1.38825e-46	0	0.0392112	0	1.78218	2.04087	1.88263	FEZF1	protein_coding
ENSG00000140287	1218.26	-1.16401	0.0801671	-14.5198	9.08223e-48	1.4618e-46	4.1353	4.90179	4.37656	10.2553	10.6587	9.42632	HDC	protein_coding
ENSG00000185532	359.1	-1.51797	0.104729	-14.4943	1.31677e-47	2.11806e-46	0.781709	0.814155	0.693271	2.162	2.22985	2.2596	PRKG1	protein_coding
ENSG00000186191	84.3561	-3.39444	0.23426	-14.49	1.40047e-47	2.25132e-46	0.196026	0.13946	0.225304	2.06003	2.54955	2.16685	BPIFB4	protein_coding
ENSG00000099139	514.739	-1.21808	0.0840661	-14.4895	1.411e-47	2.26685e-46	0.722785	0.704027	0.670047	1.74801	1.62229	1.5894	PCSK5	protein_coding
ENSG00000142279	1467.84	0.831616	0.0574324	14.4799	1.62345e-47	2.60657e-46	3.73889	3.67179	3.88697	2.19623	2.08913	2.12689	WTIP	protein_coding
ENSG00000141456	4322.92	0.60511	0.041798	14.477	1.69254e-47	2.71584e-46	26.4638	26.6121	27.5825	17.8493	18.0553	17.5718	PELP1	protein_coding
ENSG00000206557	8992.48	0.843979	0.0583102	14.4739	1.77029e-47	2.83885e-46	34.3773	34.8003	32.9786	19.1801	18.2593	19.8641	TRIM71	protein_coding
ENSG00000109854	778.982	1.40484	0.0971184	14.4653	2.00804e-47	3.21815e-46	9.45954	10.2286	9.47374	4.34567	3.25539	3.51622	HTATIP2	protein_coding
ENSG00000169599	1584.36	0.844074	0.0583557	14.4643	2.0369e-47	3.2624e-46	23.1923	23.7286	23.1179	12.9778	13.0964	13.2119	NFU1	protein_coding
ENSG00000132964	1898.55	0.731654	0.0505941	14.4613	2.12837e-47	3.40682e-46	17.5034	18.1176	17.6206	10.5848	11.0494	10.6323	CDK8	protein_coding
ENSG00000168610	3591.41	-0.732941	0.0507078	-14.4542	2.35837e-47	3.77268e-46	9.06453	8.9844	8.46054	14.7326	15.0033	14.7493	STAT3	protein_coding
ENSG00000180287	61.4607	5.72374	0.396304	14.4428	2.78297e-47	4.44647e-46	0.461612	0.354097	0.472317	0	0.00173443	0.00238511	PLD5	protein_coding
ENSG00000179046	102.338	3.1532	0.218357	14.4406	2.8739e-47	4.58896e-46	1.27298	1.27605	1.3366	0.127187	0.141126	0.119428	TRIML2	protein_coding
ENSG00000043143	1453.97	-0.899601	0.0623159	-14.4361	3.06588e-47	4.89253e-46	3.00121	2.99334	2.74593	5.46251	5.34016	5.67476	JADE2	protein_coding
ENSG00000245694	1134.75	-1.40431	0.0972843	-14.4351	3.10971e-47	4.95945e-46	8.68615	9.55918	8.99522	24.9993	23.8689	24.3342	CRNDE	lincRNA
ENSG00000139146	11316	0.587274	0.0406845	14.4348	3.1234e-47	4.97826e-46	56.8114	56.5198	54.3099	36.8146	37.3816	38.2798	FAM60A	protein_coding
ENSG00000134900	3523.48	0.67645	0.0468648	14.4341	3.15837e-47	5.03095e-46	15.6776	15.7857	15.4493	9.34563	10.4769	9.70382	TPP2	protein_coding
ENSG00000204160	2884.86	0.691495	0.0479178	14.4308	3.31012e-47	5.26946e-46	17.876	17.4907	17.1866	10.9896	10.7018	11.14	ZDHHC18	protein_coding
ENSG00000130762	1580.49	0.937751	0.064987	14.4298	3.35934e-47	5.34457e-46	9.65341	10.6231	10.4188	5.29965	5.59179	5.20959	ARHGEF16	protein_coding
ENSG00000119969	3278.56	1.02362	0.0709507	14.4272	3.48874e-47	5.54707e-46	11.255	11.0508	10.939	5.57819	5.62352	5.24986	HELLS	protein_coding
ENSG00000101346	3516.64	0.670499	0.0464836	14.4244	3.63281e-47	5.77264e-46	16.2761	16.119	16.1808	9.80466	10.5267	10.398	POFUT1	protein_coding
ENSG00000102265	1928.4	-0.844554	0.058552	-14.424	3.65425e-47	5.8032e-46	24.8414	24.7686	23.6533	44.4099	43.8427	44.6897	TIMP1	protein_coding
ENSG00000206538	225.063	-1.72611	0.119733	-14.4163	4.0838e-47	6.48143e-46	0.295881	0.286122	0.267275	0.910532	1.00555	0.952021	VGLL3	protein_coding
ENSG00000183873	138.971	2.47393	0.171615	14.4156	4.12896e-47	6.54914e-46	0.531317	0.497597	0.488365	0.0839068	0.0958569	0.0795454	SCN5A	protein_coding
ENSG00000184384	423.214	-1.37047	0.0951089	-14.4095	4.50944e-47	7.14831e-46	1.10151	1.12375	1.01196	2.9421	2.67574	2.88536	MAML2	protein_coding
ENSG00000143768	24313.3	-1.46674	0.101867	-14.3986	5.2804e-47	8.36537e-46	198.91	161.751	224.824	564.217	531.246	550.778	LEFTY2	protein_coding
ENSG00000198589	5257.27	0.672964	0.0467762	14.3869	6.25563e-47	9.90436e-46	11.2152	11.4089	10.64	6.81223	7.13261	7.06964	LRBA	protein_coding
ENSG00000061273	5252.57	0.853907	0.0593614	14.3849	6.43822e-47	1.01873e-45	17.26	17.1869	17.9923	10.1102	9.42316	9.69981	HDAC7	protein_coding
ENSG00000171124	67.1918	-4.82992	0.336333	-14.3605	9.15561e-47	1.44783e-45	0.0420952	0.021962	0.0308525	1.53887	1.40045	1.61829	FUT3	protein_coding
ENSG00000073350	1495.1	0.883923	0.0615864	14.3526	1.02678e-46	1.62274e-45	6.59692	7.33389	6.75531	3.61729	3.8515	3.7852	LLGL2	protein_coding
ENSG00000007062	566.487	1.1799	0.0822644	14.3428	1.18228e-46	1.86736e-45	2.52335	2.70952	2.39672	1.12191	1.14243	1.10859	PROM1	protein_coding
ENSG00000178980	7280.69	0.78963	0.0550669	14.3395	1.24001e-46	1.95737e-45	44.7772	43.3417	46.3604	26.1944	26.3668	25.821	SEPW1	protein_coding
ENSG00000065609	207.08	-1.80333	0.125833	-14.3312	1.39721e-46	2.20418e-45	0.44274	0.513305	0.396604	1.62338	1.56566	1.60878	SNAP91	protein_coding
ENSG00000128805	93.345	3.05457	0.213175	14.3289	1.44322e-46	2.2754e-45	0.639931	0.614046	0.707066	0.0428926	0.0829832	0.0805516	ARHGAP22	protein_coding
ENSG00000166426	1129.92	-1.66086	0.115926	-14.327	1.48454e-46	2.33914e-45	13.5531	16.6058	14.248	49.5481	45.0807	48.5122	CRABP1	protein_coding
ENSG00000152127	3517.22	-0.791861	0.0552783	-14.325	1.52751e-46	2.40539e-45	8.36588	8.58473	7.91976	14.3243	14.4689	14.6739	MGAT5	protein_coding
ENSG00000154639	4269.36	1.05429	0.0736309	14.3185	1.67589e-46	2.63746e-45	21.9298	22.0004	20.1725	10.0628	10.106	10.8548	CXADR	protein_coding
ENSG00000091490	781.072	1.13223	0.0791087	14.3124	1.83196e-46	2.88135e-45	3.36403	3.45548	3.1284	1.58418	1.48994	1.49564	SEL1L3	protein_coding
ENSG00000117115	84.1672	3.45616	0.241585	14.3062	2.00126e-46	3.14574e-45	0.88576	0.952769	1.00184	0.0702284	0.0829971	0.0760892	PADI2	protein_coding
ENSG00000160014	29659.8	0.758707	0.0530337	14.3061	2.00307e-46	3.1467e-45	269.272	261.352	265.286	158.239	156.965	158.653	CALM3	protein_coding
ENSG00000100151	644.326	1.21298	0.0847991	14.3042	2.06071e-46	3.23532e-45	5.70883	4.8113	5.54105	2.21132	2.31416	2.44274	PICK1	protein_coding
ENSG00000266709	433.157	1.43651	0.100463	14.2989	2.22239e-46	3.48707e-45	9.00484	9.58894	9.76915	3.3266	3.92834	3.14202	MGC12916	lincRNA
ENSG00000182752	175.224	-2.00096	0.140006	-14.2919	2.4576e-46	3.85381e-45	0.171513	0.176998	0.184415	0.751394	0.71811	0.735716	PAPPA	protein_coding
ENSG00000166924	849.414	1.19662	0.0837414	14.2894	2.54708e-46	3.99175e-45	8.3332	9.0348	8.96079	3.93041	3.48554	4.1456	NYAP1	protein_coding
ENSG00000005448	1093.63	0.903663	0.0632499	14.2872	2.63078e-46	4.12045e-45	13.2475	12.7726	13.9772	7.10961	7.20091	7.24369	WDR54	protein_coding
ENSG00000162522	3885.29	0.839734	0.0588292	14.2741	3.17353e-46	4.96757e-45	20.8945	20.7301	21.4756	12.1991	11.1404	12.2016	KIAA1522	protein_coding
ENSG00000175928	12985.5	0.604129	0.0423241	14.2739	3.1832e-46	4.97973e-45	93.132	89.4251	89.3013	59.1039	63.4485	57.7636	LRRN1	protein_coding
ENSG00000019186	60.1123	-5.69342	0.398961	-14.2706	3.33735e-46	5.21777e-45	0	0.0171903	0.0060373	1.13127	1.0795	1.22083	CYP24A1	protein_coding
ENSG00000077279	120.658	-2.62119	0.183815	-14.2599	3.89011e-46	6.07836e-45	0.137699	0.0808205	0.0969802	0.672808	0.741373	0.691644	DCX	protein_coding
ENSG00000229637	58.7889	-5.09662	0.357518	-14.2555	4.14057e-46	6.46585e-45	0.165999	0.103927	0.0729989	7.18371	6.6019	6.65304	PRAC2	protein_coding
ENSG00000162434	1949.92	-0.853082	0.0598485	-14.254	4.23201e-46	6.60471e-45	6.0254	6.50696	5.81567	11.3811	10.8105	11.2586	JAK1	protein_coding
ENSG00000162104	594.645	-1.3613	0.0955082	-14.2532	4.27907e-46	6.67417e-45	1.00449	1.09757	0.935313	2.81821	2.45338	2.64408	ADCY9	protein_coding
ENSG00000023171	855.688	0.999831	0.070148	14.2532	4.28431e-46	6.67838e-45	3.02961	3.32314	3.05336	1.46909	1.6284	1.60783	GRAMD1B	protein_coding
ENSG00000119285	3041.09	0.770094	0.0540316	14.2527	4.31502e-46	6.72224e-45	11.2255	11.4504	10.9976	6.38746	6.64292	6.84561	HEATR1	protein_coding
ENSG00000162490	596.427	-1.19987	0.0841985	-14.2504	4.45463e-46	6.93562e-45	1.31539	1.42211	1.3841	2.988	3.31509	3.25404	DRAXIN	protein_coding
ENSG00000155592	1715.24	0.816361	0.0573067	14.2455	4.78339e-46	7.44307e-45	6.94874	6.64379	6.78484	3.75996	3.86772	4.03045	ZKSCAN2	protein_coding
ENSG00000196230	93859.8	0.639716	0.0449099	14.2444	4.85397e-46	7.54842e-45	856.226	816.136	848.222	536.725	564.255	529.939	TUBB	protein_coding
ENSG00000156030	1459.22	-0.911243	0.063977	-14.2433	4.93386e-46	7.6681e-45	2.12558	2.07108	2.08252	3.99648	3.84535	4.10947	ELMSAN1	protein_coding
ENSG00000058091	3383.94	-0.998587	0.0701119	-14.2427	4.97309e-46	7.72449e-45	9.77584	9.25236	9.01577	18.519	19.3793	18.8024	CDK14	protein_coding
ENSG00000112936	72.0331	-4.05657	0.284899	-14.2386	5.2761e-46	8.19029e-45	0.041762	0.0457552	0.0550951	1.08313	0.830452	1.03739	C7	protein_coding
ENSG00000065989	555.223	-1.17007	0.0822037	-14.2338	5.65452e-46	8.77254e-45	1.38829	1.47943	1.48658	3.48268	3.25822	3.19599	PDE4A	protein_coding
ENSG00000143512	64.167	-4.26318	0.299532	-14.2328	5.73369e-46	8.89009e-45	0.066319	0.0622802	0.0364551	1.34654	1.33388	1.45358	HHIPL2	protein_coding
ENSG00000101542	114.831	-2.5497	0.17919	-14.229	6.05382e-46	9.38091e-45	0.259481	0.232075	0.279448	1.68736	1.5273	1.60837	CDH20	protein_coding
ENSG00000091879	1623.89	0.971464	0.068279	14.2279	6.15308e-46	9.5291e-45	8.06387	7.48824	8.3775	4.30292	4.07046	3.94309	ANGPT2	protein_coding
ENSG00000027001	674.289	1.21819	0.0856275	14.2266	6.26614e-46	9.69847e-45	7.17047	6.29289	7.38338	2.98882	2.89606	3.14726	MIPEP	protein_coding
ENSG00000169862	398.108	1.54082	0.108309	14.2262	6.29932e-46	9.74406e-45	2.41865	2.18878	2.5577	0.890244	0.774327	0.816029	CTNND2	protein_coding
ENSG00000146463	6853.21	0.624037	0.0438814	14.221	6.78825e-46	1.04942e-44	27.7567	27.8182	26.5484	17.607	17.9948	18.1008	ZMYM4	protein_coding
ENSG00000221994	257.266	1.59792	0.112374	14.2197	6.91562e-46	1.06848e-44	2.5871	2.51684	2.51804	0.800253	0.833162	0.873229	ZNF630	protein_coding
ENSG00000177354	58.8918	-5.27256	0.370916	-14.215	7.3979e-46	1.14232e-44	0.0120933	0	0.017727	0.860293	0.771003	0.854089	C10orf71	protein_coding
ENSG00000180739	197.892	-1.99725	0.140525	-14.2127	7.63807e-46	1.17871e-44	1.10383	0.86384	0.92297	3.81331	3.88804	4.28382	S1PR5	protein_coding
ENSG00000089250	687.331	-1.22481	0.0861934	-14.21	7.94551e-46	1.22543e-44	0.84834	0.809694	0.696746	1.82181	1.96571	1.78821	NOS1	protein_coding
ENSG00000109762	2059.71	0.802639	0.0565014	14.2056	8.4519e-46	1.30276e-44	15.207	14.7339	14.8123	8.18254	8.78688	8.84814	SNX25	protein_coding
ENSG00000172037	8220.93	-0.61025	0.0429763	-14.1997	9.20001e-46	1.41725e-44	27.6935	28.0977	28.1788	43.581	42.6045	43.1938	LAMB2	protein_coding
ENSG00000118257	28104.1	-0.96393	0.0678991	-14.1965	9.62924e-46	1.4825e-44	37.0225	37.3215	32.612	70.8856	68.6724	71.394	NRP2	protein_coding
ENSG00000090539	174.067	-1.91564	0.134962	-14.1939	9.99133e-46	1.53734e-44	0.306427	0.376467	0.402084	1.39171	1.38043	1.41341	CHRD	protein_coding
ENSG00000142556	1179.54	1.04631	0.0737305	14.191	1.04186e-45	1.60215e-44	6.93806	6.88319	7.02532	3.27549	3.59412	3.26234	ZNF614	protein_coding
ENSG00000114423	1760.14	-0.755896	0.0532682	-14.1904	1.05084e-45	1.615e-44	3.10236	3.09393	3.02587	5.14934	5.47271	5.0954	CBLB	protein_coding
ENSG00000144596	267.061	-1.75511	0.123799	-14.1771	1.27071e-45	1.95177e-44	0.249731	0.312113	0.352408	1.01642	1.02833	1.10289	GRIP2	protein_coding
ENSG00000176171	6766.16	0.704597	0.0497281	14.169	1.4256e-45	2.1884e-44	44.3041	43.1345	45.3085	27.6648	27.0375	27.4158	BNIP3	protein_coding
ENSG00000256612	68.7587	4.64727	0.328015	14.1679	1.4482e-45	2.22179e-44	0.912424	1.05007	1.05621	0.0079544	0.0366625	0.0224074	CYP2B7P	transcribed_unprocessed_pseudogene
ENSG00000170873	387.303	1.29841	0.0916731	14.1635	1.54084e-45	2.36253e-44	1.99012	2.24448	2.10722	0.861822	0.89771	0.816119	MTSS1	protein_coding
ENSG00000125798	1060.09	5.44291	0.384386	14.16	1.61946e-45	2.48163e-44	17.3878	18.034	19.7792	0.12419	0.368882	0.0787142	FOXA2	protein_coding
ENSG00000275896	64.5525	5.21158	0.368282	14.151	1.84002e-45	2.81796e-44	3.37617	2.76088	3.41978	0	0.0719789	0	PRSS3P2	transcribed_unprocessed_pseudogene
ENSG00000066468	2852.07	-0.653187	0.0461718	-14.1469	1.95171e-45	2.98727e-44	7.59031	7.31049	7.46056	11.953	11.9951	11.5989	FGFR2	protein_coding
ENSG00000130962	581.78	-1.19633	0.0845739	-14.1454	1.99344e-45	3.04936e-44	1.77534	1.87272	1.60644	3.91268	4.07718	4.17006	PRRG1	protein_coding
ENSG00000246541	76.0461	5.69309	0.40269	14.1377	2.22554e-45	3.40241e-44	4.01916	2.58834	4.0734	0	0	0	RP11-363G15.2	lincRNA
ENSG00000182885	70.2762	-3.82599	0.270642	-14.1367	2.25502e-45	3.44547e-44	0.0524019	0.102522	0.0864149	1.49499	1.31248	1.25793	GPR97	protein_coding
ENSG00000135473	3043.85	-0.787578	0.0557226	-14.1339	2.34691e-45	3.58379e-44	8.22152	8.9191	8.43648	14.6508	14.6925	15.2002	PAN2	protein_coding
ENSG00000006453	1726.51	-0.781732	0.0553228	-14.1304	2.46797e-45	3.76646e-44	6.96466	6.87352	7.49692	12.1949	12.5941	12.294	BAIAP2L1	protein_coding
ENSG00000135404	12259.1	0.626702	0.0443692	14.1247	2.67535e-45	4.08057e-44	152.239	150.81	154.555	99.8039	98.9034	100.047	CD63	protein_coding
ENSG00000108231	58.0146	-4.9428	0.350156	-14.116	3.02819e-45	4.61606e-44	0.0314072	0.0122894	0.051793	1.51277	1.7461	1.54887	LGI1	protein_coding
ENSG00000254285	289.888	1.73051	0.122609	14.114	3.11455e-45	4.74494e-44	9.54383	9.47153	10.029	2.49868	2.91343	3.23656	KRT8P3	processed_pseudogene
ENSG00000008283	880.49	1.0222	0.0724286	14.1131	3.15227e-45	4.79961e-44	5.86308	5.74347	6.39621	3.07468	2.8567	3.02119	CYB561	protein_coding
ENSG00000129116	5130.78	0.768859	0.0544822	14.1121	3.19866e-45	4.86742e-44	17.5357	17.9172	17.0071	10.2663	10.4415	10.3025	PALLD	protein_coding
ENSG00000185269	1847.16	1.01231	0.0717442	14.11	3.2945e-45	5.01036e-44	21.4511	19.5295	22.6616	10.5471	10.3202	10.9116	NOTUM	protein_coding
ENSG00000051180	1321.92	0.899463	0.063751	14.109	3.34313e-45	5.08137e-44	14.9736	13.6067	14.1708	7.30163	8.24497	7.48897	RAD51	protein_coding
ENSG00000269905	531.44	-1.41319	0.100195	-14.1044	3.56589e-45	5.41681e-44	0.919937	0.939195	0.980562	2.67832	2.4597	2.56366	TFDP2	protein_coding
ENSG00000144868	271.573	1.57876	0.112055	14.0891	4.43328e-45	6.73053e-44	1.26343	1.21972	1.29222	0.425907	0.426406	0.410732	TMEM108	protein_coding
ENSG00000088833	3631.93	0.651526	0.046251	14.0868	4.58159e-45	6.95167e-44	17.4806	16.738	16.9267	10.6716	11.1787	10.9664	NSFL1C	protein_coding
ENSG00000152192	97.3835	-4.02454	0.285884	-14.0775	5.21894e-45	7.91413e-44	0.0911445	0.0825905	0.0580122	1.37923	2.0389	1.23167	POU4F1	protein_coding
ENSG00000101280	221.417	2.18792	0.155521	14.0683	5.94455e-45	9.00926e-44	1.36677	1.45292	1.14875	0.331839	0.247832	0.282383	ANGPT4	protein_coding
ENSG00000117480	132.463	2.22323	0.158062	14.0656	6.1794e-45	9.35977e-44	2.27866	2.04151	2.13368	0.395932	0.465166	0.475656	FAAH	protein_coding
ENSG00000131408	1437.14	0.984795	0.0700189	14.0647	6.2585e-45	9.47411e-44	13.1176	13.0538	13.4181	7.12341	6.36974	6.69692	NR1H2	protein_coding
ENSG00000108830	1136.09	0.927851	0.0659947	14.0595	6.73774e-45	1.01937e-43	25.3136	25.8977	26.2462	14.1861	13.0512	13.8658	RND2	protein_coding
ENSG00000073008	1411.55	0.869799	0.0618702	14.0585	6.8363e-45	1.03368e-43	13.3638	13.1748	13.1996	7.11941	7.9412	6.78642	PVR	protein_coding
ENSG00000103035	4159.03	0.763924	0.0543645	14.0519	7.50191e-45	1.13368e-43	45.2247	41.3666	42.9192	25.3304	26.3191	25.2253	PSMD7	protein_coding
ENSG00000140543	151.006	-2.05261	0.146093	-14.05	7.70015e-45	1.16296e-43	0.631884	0.706432	0.739794	2.7243	3.05193	3.08342	DET1	protein_coding
ENSG00000108797	838.171	1.16075	0.0826624	14.0421	8.6138e-45	1.3002e-43	4.66556	4.95862	5.08958	2.32089	1.98278	2.33496	CNTNAP1	protein_coding
ENSG00000120694	3954.46	1.13711	0.0810032	14.0378	9.15113e-45	1.38051e-43	23.038	21.0019	24.0511	9.6114	11.656	9.81452	HSPH1	protein_coding
ENSG00000168575	1858.99	-0.708489	0.0504703	-14.0377	9.15787e-45	1.38074e-43	6.34235	6.21006	5.96886	10.086	10.4651	10.0066	SLC20A2	protein_coding
ENSG00000113391	893.607	-0.999631	0.0712243	-14.035	9.52378e-45	1.43508e-43	3.39809	3.46045	3.24874	6.92305	6.83622	6.68027	FAM172A	protein_coding
ENSG00000170549	82.7506	-3.12861	0.22293	-14.034	9.65103e-45	1.45342e-43	0.223054	0.257244	0.296848	2.5576	2.51268	2.51184	IRX1	protein_coding
ENSG00000172123	276.013	1.77196	0.126434	14.0149	1.26373e-44	1.90205e-43	2.80619	2.8386	2.42496	0.790006	0.827758	0.71623	SLFN12	protein_coding
ENSG00000132849	1659.02	1.0194	0.0727602	14.0105	1.3452e-44	2.02351e-43	4.76834	5.078	4.36994	2.30097	2.31332	2.43067	INADL	protein_coding
ENSG00000261150	135.484	2.30742	0.16471	14.0089	1.37446e-44	2.06634e-43	0.377578	0.403227	0.389629	0.060605	0.091042	0.0711345	EPPK1	protein_coding
ENSG00000215009	60.316	5.60432	0.400132	14.0062	1.42914e-44	2.14732e-43	1.27686	1.41963	1.60707	0	0	0.00919091	ACSM4	protein_coding
ENSG00000151474	1231.12	-1.22785	0.0876794	-14.0039	1.47551e-44	2.21571e-43	1.75734	1.75084	1.61543	4.06056	4.06627	4.04172	FRMD4A	protein_coding
ENSG00000188112	475.653	1.46157	0.104404	13.9992	1.57594e-44	2.36518e-43	2.31429	2.34675	2.39381	0.702959	0.920536	0.907047	C6orf132	protein_coding
ENSG00000240771	1049.43	-1.12797	0.0806552	-13.985	1.92357e-44	2.88525e-43	5.28651	5.18482	5.06574	11.3323	11.7488	11.3212	ARHGEF25	protein_coding
ENSG00000203706	90.0567	-3.19416	0.22841	-13.9844	1.94226e-44	2.91162e-43	0.499684	0.680078	0.429923	5.57024	4.79836	5.80485	SERTAD4-AS1	antisense
ENSG00000140835	85.1938	3.12501	0.223545	13.9793	2.08398e-44	3.12049e-43	1.6018	1.72682	1.42857	0.145343	0.142663	0.204714	CHST4	protein_coding
ENSG00000172020	298.384	1.6908	0.12095	13.9794	2.08381e-44	3.12049e-43	5.12124	5.00566	5.61873	1.6264	1.81655	1.38537	GAP43	protein_coding
ENSG00000135604	183.846	-1.86472	0.133421	-13.9762	2.17719e-44	3.2582e-43	1.22312	1.24081	1.04586	4.34715	4.23764	4.53899	STX11	protein_coding
ENSG00000092445	3661.15	0.681305	0.0487586	13.973	2.27712e-44	3.40581e-43	11.2499	11.067	10.8124	7.02061	6.86559	6.94937	TYRO3	protein_coding
ENSG00000125872	66.9263	4.13944	0.296263	13.9722	2.30432e-44	3.44453e-43	1.5233	1.35697	2.07555	0.0480337	0.0922464	0.0676549	LRRN4	protein_coding
ENSG00000197077	3053.58	-0.639283	0.0457724	-13.9666	2.49336e-44	3.72498e-43	4.38232	4.28206	4.1402	6.69096	6.75582	6.69246	KIAA1671	protein_coding
ENSG00000164591	538.405	-1.17751	0.0843326	-13.9627	2.63285e-44	3.93114e-43	1.55725	1.45336	1.44588	3.33066	3.3922	3.51463	MYOZ3	protein_coding
ENSG00000175414	1324.51	-0.806875	0.0577902	-13.9621	2.65334e-44	3.95947e-43	2.37939	2.28513	2.5196	4.11877	4.42954	4.1602	ARL10	protein_coding
ENSG00000120519	393.936	-1.36641	0.0978656	-13.9621	2.65634e-44	3.9617e-43	1.03076	0.995556	0.939554	2.54282	2.72825	2.4955	SLC10A7	protein_coding
ENSG00000112320	186.372	-1.81532	0.130019	-13.962	2.65911e-44	3.96357e-43	0.363328	0.415376	0.364704	1.34851	1.34762	1.40473	SOBP	protein_coding
ENSG00000204103	71.104	-3.28457	0.23531	-13.9585	2.79224e-44	4.15965e-43	0.122144	0.130804	0.120148	1.30526	1.42473	1.32851	MAFB	protein_coding
ENSG00000135862	10499.4	-0.641156	0.0459402	-13.9563	2.87963e-44	4.28739e-43	26.6569	26.8538	25.2154	41.2294	40.4406	42.2466	LAMC1	protein_coding
ENSG00000147649	3840.13	-0.608042	0.0435731	-13.9545	2.95324e-44	4.3945e-43	13.3447	13.2585	12.6861	20.1315	20.1351	20.1833	MTDH	protein_coding
ENSG00000254656	329.887	1.67549	0.120072	13.9541	2.97022e-44	4.41726e-43	2.81432	2.98002	2.95105	0.956	0.856778	0.923015	RTL1	protein_coding
ENSG00000099810	2665.68	1.02233	0.0733033	13.9466	3.30168e-44	4.90742e-43	6.14362	6.10067	6.06025	2.85294	3.075	3.12589	MTAP	protein_coding
ENSG00000088826	592.833	1.18655	0.0850868	13.9451	3.3692e-44	5.00493e-43	7.04124	7.25444	6.47936	3.0176	2.99521	3.14518	SMOX	protein_coding
ENSG00000182158	5642.76	-0.833934	0.0598073	-13.9437	3.43711e-44	5.10292e-43	12.6585	12.1401	11.6353	21.5487	21.8054	22.2763	CREB3L2	protein_coding
ENSG00000161057	4215.41	0.687443	0.049302	13.9435	3.44608e-44	5.11334e-43	35.801	33.3487	35.1501	21.7186	22.5446	21.0478	PSMC2	protein_coding
ENSG00000185880	488.706	-1.13211	0.0812085	-13.9408	3.57694e-44	5.30452e-43	0.941708	0.998588	1.03012	2.10743	2.29967	2.16724	TRIM69	protein_coding
ENSG00000124216	1438.23	-1.40821	0.101023	-13.9395	3.64471e-44	5.40196e-43	11.8376	12.8987	11.9474	33.8798	31.009	34.0543	SNAI1	protein_coding
ENSG00000163453	80.1718	3.56014	0.255404	13.9392	3.65985e-44	5.42134e-43	2.00962	2.20885	1.96111	0.234251	0.137103	0.0942687	IGFBP7	protein_coding
ENSG00000124191	312.165	1.66954	0.119884	13.9262	4.39032e-44	6.4997e-43	3.83052	3.73919	4.03265	1.31393	1.12491	1.222	KLRD1	protein_coding
ENSG00000187017	122.491	2.43266	0.174892	13.9095	5.54358e-44	8.20244e-43	1.15916	1.24266	1.21035	0.258865	0.184794	0.21545	ESPN	protein_coding
ENSG00000197043	17500.9	0.889016	0.0639169	13.9089	5.59016e-44	8.26669e-43	114.5	106.817	113.67	60.2574	60.9737	60.8391	ANXA6	protein_coding
ENSG00000107099	93.451	2.99722	0.215493	13.9086	5.61443e-44	8.2979e-43	0.38295	0.349226	0.349681	0.039869	0.0552479	0.0264259	DOCK8	protein_coding
ENSG00000117758	2260.35	1.09117	0.0784705	13.9054	5.87138e-44	8.67277e-43	22.4986	21.5438	21.4674	10.1704	10.6106	10.1162	STX12	protein_coding
ENSG00000100300	640.936	-1.08338	0.0780019	-13.8891	7.37582e-44	1.08889e-42	8.72492	10.0895	8.70207	19.6848	19.4338	19.6366	TSPO	protein_coding
ENSG00000141449	168.126	2.34655	0.16895	13.889	7.38345e-44	1.0894e-42	0.497235	0.526372	0.542116	0.0672708	0.111182	0.107671	GREB1L	protein_coding
ENSG00000086062	4082.8	0.603999	0.0435377	13.873	9.23075e-44	1.3612e-42	25.9736	26.15	26.3043	17.6441	17.0213	17.4007	B4GALT1	protein_coding
ENSG00000165272	128.148	-2.52871	0.182292	-13.8718	9.392e-44	1.3842e-42	0.402276	0.454733	0.335787	2.63869	2.17682	2.44142	AQP3	protein_coding
ENSG00000175497	499.187	1.51739	0.10944	13.8651	1.03143e-43	1.51927e-42	2.16706	2.06785	2.03969	0.756067	0.693314	0.746348	DPP10	protein_coding
ENSG00000070814	6793.11	0.610544	0.0440361	13.8646	1.03762e-43	1.52754e-42	17.9094	17.7995	18.2222	11.5227	12.4406	11.6292	TCOF1	protein_coding
ENSG00000120885	1027.99	1.06126	0.0765548	13.8628	1.06465e-43	1.56645e-42	5.08053	5.11376	4.75543	2.2916	2.36717	2.5326	CLU	protein_coding
ENSG00000125967	1782.29	0.700326	0.0505507	13.8539	1.20411e-43	1.77064e-42	13.6892	13.1936	13.8292	8.40554	8.71223	8.1479	NECAB3	protein_coding
ENSG00000134986	7110.4	0.750122	0.0541535	13.8518	1.24092e-43	1.82376e-42	24.9497	23.8106	25.5905	14.8806	15.1154	14.5514	NREP	protein_coding
ENSG00000128833	200.514	1.79244	0.129416	13.8502	1.26787e-43	1.86231e-42	0.807783	0.829282	0.90955	0.199528	0.263696	0.253836	MYO5C	protein_coding
ENSG00000171724	205.292	2.55488	0.184472	13.8497	1.27705e-43	1.87475e-42	1.42885	2.02182	1.44333	0.281306	0.260112	0.247635	VAT1L	protein_coding
ENSG00000255666	683.221	-1.6642	0.120174	-13.8484	1.30167e-43	1.90982e-42	9.17654	8.38459	8.53038	27.2712	27.6952	29.8113	RP11-867G2.6	lincRNA
ENSG00000106392	11257.5	2.37042	0.171193	13.8465	1.33595e-43	1.95903e-42	69.1566	67.3394	63.9061	12.3218	13.0235	12.1165	C1GALT1	protein_coding
ENSG00000242759	140.989	-2.24757	0.162324	-13.8462	1.34142e-43	1.96594e-42	0.404556	0.351777	0.376813	1.79038	1.95318	1.90595	LINC00882	lincRNA
ENSG00000138778	4986.87	-0.751753	0.0543146	-13.8407	1.44778e-43	2.12064e-42	10.6798	10.1798	10.0984	16.9267	18.9392	16.7972	CENPE	protein_coding
ENSG00000185033	759.419	0.972525	0.0702755	13.8387	1.48772e-43	2.17792e-42	3.80143	3.95197	3.86092	2.03022	1.89985	2.04068	SEMA4B	protein_coding
ENSG00000188042	1590.12	-1.23745	0.0894275	-13.8374	1.51584e-43	2.21785e-42	6.91928	6.87392	6.53732	17.4643	14.2161	16.968	ARL4C	protein_coding
ENSG00000260903	74.6605	4.79147	0.346348	13.8343	1.58312e-43	2.315e-42	0.411553	0.474407	0.431056	0.0123636	0.00633165	0.00580466	XKR7	protein_coding
ENSG00000101337	6189.29	0.764736	0.0552901	13.8313	1.64933e-43	2.41046e-42	35.089	35.1424	34.573	21.1511	20.4929	20.5124	TM9SF4	protein_coding
ENSG00000108848	7339.27	-0.723513	0.0523124	-13.8306	1.66595e-43	2.4334e-42	17.2202	16.7495	18.4992	28.9834	29.7002	28.8407	LUC7L3	protein_coding
ENSG00000106780	1117.2	-0.937106	0.0677769	-13.8263	1.76797e-43	2.58097e-42	3.70927	3.55602	3.37352	6.85236	7.24978	6.49937	MEGF9	protein_coding
ENSG00000267325	87.6797	-2.85896	0.206792	-13.8253	1.79403e-43	2.61757e-42	0.147737	0.1982	0.121815	1.1886	1.24544	1.16748	RP11-397A16.2	lincRNA
ENSG00000179820	9938.62	1.35552	0.0980699	13.822	1.87813e-43	2.73875e-42	96.4252	91.2535	98.1848	37.3318	37.489	36.9891	MYADM	protein_coding
ENSG00000130940	321.879	-1.63456	0.118261	-13.8216	1.88923e-43	2.75341e-42	0.37906	0.397536	0.380771	1.08934	1.31875	1.24714	CASZ1	protein_coding
ENSG00000115107	742.507	-1.1965	0.0866042	-13.8157	2.0493e-43	2.98504e-42	3.05525	2.90361	2.99095	6.35621	7.83848	6.58224	STEAP3	protein_coding
ENSG00000124772	54.5104	-4.86031	0.351805	-13.8153	2.06001e-43	2.9973e-42	0.0268162	0	0.0294814	0.97767	1.04615	0.968404	CPNE5	protein_coding
ENSG00000262001	468.55	1.37519	0.0995563	13.8132	2.12221e-43	3.08608e-42	4.71878	4.81253	4.96089	1.98792	1.76463	1.87382	DLGAP1-AS2	antisense
ENSG00000147231	194.854	-1.77827	0.128741	-13.8128	2.13387e-43	3.09992e-42	0.611266	0.668307	0.563308	2.24482	2.14231	2.06408	CXorf57	protein_coding
ENSG00000171502	86.1708	-3.01915	0.218577	-13.8128	2.13408e-43	3.09992e-42	0.0569929	0.0642264	0.0626571	0.523687	0.491395	0.618638	COL24A1	protein_coding
ENSG00000123643	1226.64	0.884947	0.0641272	13.7999	2.55282e-43	3.70612e-42	5.83432	5.3362	5.56216	2.96868	3.07622	3.08546	SLC36A1	protein_coding
ENSG00000112851	2900.18	-0.587944	0.0426079	-13.7989	2.58615e-43	3.75242e-42	6.41601	6.27926	6.32835	9.42334	9.73442	9.70937	ERBB2IP	protein_coding
ENSG00000100105	2588.47	0.720376	0.0522289	13.7927	2.82087e-43	4.09073e-42	14.6131	14.3924	14.8059	8.78437	9.05255	8.95759	PATZ1	protein_coding
ENSG00000114805	495.438	1.1684	0.0847312	13.7895	2.94679e-43	4.27097e-42	2.36277	2.33216	2.36024	1.05908	1.06167	1.03467	PLCH1	protein_coding
ENSG00000132623	513.059	1.14039	0.0827565	13.78	3.36065e-43	4.86811e-42	2.95957	2.91789	2.89081	1.29529	1.37224	1.31936	ANKEF1	protein_coding
ENSG00000196502	166.732	-1.82647	0.132611	-13.7732	3.696e-43	5.35093e-42	0.264421	0.256749	0.277243	1.01962	0.958857	0.942935	SULT1A1	protein_coding
ENSG00000113194	3878.15	0.60607	0.0440074	13.772	3.75706e-43	5.43634e-42	21.2408	20.3612	20.7178	13.9047	13.6829	13.7345	FAF2	protein_coding
ENSG00000179314	293.334	1.58526	0.115146	13.7674	4.00321e-43	5.7893e-42	1.29932	1.42093	1.27531	0.508998	0.397382	0.436166	WSCD1	protein_coding
ENSG00000182263	1339.69	-1.00084	0.0727456	-13.758	4.55781e-43	6.58772e-42	2.75561	2.73683	2.51813	5.55361	5.1687	5.50256	FIGN	protein_coding
ENSG00000170522	7915.26	-0.588078	0.0427461	-13.7575	4.59343e-43	6.63554e-42	24.389	24.24	22.7741	35.5075	36.5384	36.2719	ELOVL6	protein_coding
ENSG00000007516	599.793	1.25757	0.0914442	13.7523	4.93183e-43	7.11655e-42	3.61467	3.6902	3.48596	1.58397	1.54691	1.40086	BAIAP3	protein_coding
ENSG00000187601	1365.91	0.846926	0.0615842	13.7523	4.93155e-43	7.11655e-42	29.0184	30.1702	27.2934	16.1191	15.8871	16.397	MAGEH1	protein_coding
ENSG00000197928	1165.22	1.05688	0.0769009	13.7434	5.58055e-43	8.04378e-42	3.88272	4.22549	3.89151	1.94002	1.9959	1.85332	ZNF677	protein_coding
ENSG00000165215	80.8654	4.01226	0.292062	13.7377	6.03464e-43	8.69353e-42	2.87635	3.02811	3.25633	0.126871	0.0779678	0.232305	CLDN3	protein_coding
ENSG00000014914	264.636	-1.64838	0.11999	-13.7376	6.04103e-43	8.69796e-42	0.764927	0.914661	0.835727	2.59825	2.57469	2.83644	MTMR11	protein_coding
ENSG00000138738	696.337	-1.12916	0.0822209	-13.7332	6.42355e-43	9.24364e-42	1.27202	1.38109	1.16915	2.85665	2.79543	2.79401	PRDM5	protein_coding
ENSG00000165240	475.661	-1.17232	0.0853983	-13.7276	6.93735e-43	9.97753e-42	1.04599	1.13279	0.98406	2.34614	2.38942	2.45836	ATP7A	protein_coding
ENSG00000103710	1380.78	0.932836	0.0679566	13.7269	7.00286e-43	1.00662e-41	16.3164	16.2902	17.1164	9.11424	8.41938	8.75048	RASL12	protein_coding
ENSG00000198585	2084.37	-0.676278	0.0492673	-13.7267	7.02463e-43	1.0092e-41	6.04501	6.31897	6.19547	9.67179	10.1206	10.1052	NUDT16	protein_coding
ENSG00000147526	1039.11	-0.947664	0.0690583	-13.7227	7.42828e-43	1.0666e-41	1.68146	1.67329	1.51385	3.1355	3.29422	3.05676	TACC1	protein_coding
ENSG00000105707	188.134	2.08142	0.151835	13.7085	9.03627e-43	1.29678e-41	1.96182	2.15142	1.88719	0.478206	0.480001	0.424334	HPN	protein_coding
ENSG00000146426	873.264	0.948906	0.0692894	13.6948	1.09025e-42	1.56374e-41	2.7029	2.7769	2.49533	1.37638	1.44133	1.33058	TIAM2	protein_coding
ENSG00000119632	487.59	-1.28693	0.0939825	-13.6933	1.11315e-42	1.59572e-41	5.00029	5.25862	5.52611	13.6737	12.4711	13.013	IFI27L2	protein_coding
ENSG00000105220	5135.15	0.596839	0.0435963	13.6901	1.16316e-42	1.6665e-41	17.6902	17.8643	18.793	11.7713	12.2783	12.165	GPI	protein_coding
ENSG00000093010	1526.23	-0.719075	0.0525392	-13.6865	1.22342e-42	1.75187e-41	6.79352	6.97256	6.98863	11.7235	11.4946	11.2975	COMT	protein_coding
ENSG00000242498	1116.6	-0.995273	0.0727333	-13.6839	1.26751e-42	1.81403e-41	2.54316	2.20078	2.49456	4.91257	4.67335	5.07822	C15orf38	protein_coding
ENSG00000160746	1938.08	0.799868	0.0584559	13.6833	1.27795e-42	1.82706e-41	12.4553	12.8888	12.5321	7.17827	7.20824	7.5183	ANO10	protein_coding
ENSG00000101187	84.2914	3.19799	0.233787	13.6791	1.35415e-42	1.93484e-41	0.98535	0.868036	0.870175	0.0718194	0.0817337	0.106777	SLCO4A1	protein_coding
ENSG00000198663	1960.47	-0.685331	0.0501535	-13.6647	1.65062e-42	2.35717e-41	5.9969	5.86518	5.94603	9.57909	9.8113	9.54058	C6orf89	protein_coding
ENSG00000277013	277.285	-1.4203	0.103987	-13.6584	1.79952e-42	2.5684e-41	2.49131	2.276	2.57434	6.35441	6.64641	7.05296	CTC-526N19.1	lincRNA
ENSG00000115942	3370.01	0.588754	0.0431109	13.6567	1.84026e-42	2.62513e-41	17.7825	17.4005	16.9525	11.6398	11.7404	11.5839	ORC2	protein_coding
ENSG00000269226	557.342	1.30614	0.095644	13.6563	1.85229e-42	2.64085e-41	4.96674	5.34238	5.64838	2.03824	2.33103	2.05272	TMSB15A	protein_coding
ENSG00000147044	7779.73	0.70414	0.0515789	13.6517	1.97172e-42	2.80807e-41	24.4516	22.4541	22.4929	14.1508	14.4639	14.3203	CASK	protein_coding
ENSG00000185432	109.448	-2.48815	0.182381	-13.6426	2.23594e-42	3.18263e-41	0.229716	0.275929	0.299531	1.4568	1.73539	1.53891	METTL7A	protein_coding
ENSG00000163017	75.6182	3.33114	0.244557	13.6211	2.99986e-42	4.26767e-41	0.904315	0.97645	1.01307	0.0508948	0.0781928	0.113501	ACTG2	protein_coding
ENSG00000246985	154.408	2.31745	0.17021	13.6153	3.24985e-42	4.62082e-41	1.42329	1.7893	1.48305	0.381211	0.286331	0.256534	SOCS2-AS1	processed_transcript
ENSG00000198265	3462.79	-0.853304	0.0626796	-13.6137	3.3182e-42	4.71544e-41	4.38695	4.39461	4.29369	8.00074	7.80184	8.07124	HELZ	protein_coding
ENSG00000175602	978.913	0.928198	0.0681872	13.6125	3.37521e-42	4.79386e-41	21.9554	22.0655	23.1304	12.5149	11.3844	11.7713	CCDC85B	protein_coding
ENSG00000253649	89.5816	-2.95386	0.217169	-13.6017	3.91423e-42	5.55643e-41	0.525598	0.383903	0.539312	4.31023	4.10887	4.18746	PRSS51	antisense
ENSG00000247077	2662.09	0.658806	0.0484526	13.5969	4.17616e-42	5.92503e-41	21.4204	20.7414	21.8928	13.3986	13.7443	13.7678	PGAM5	protein_coding
ENSG00000167617	74.2896	-3.24617	0.238822	-13.5924	4.43996e-42	6.29591e-41	0.362331	0.642723	0.584234	6.08587	5.06005	5.37003	CDC42EP5	protein_coding
ENSG00000141522	9105.86	0.693731	0.0510677	13.5845	4.94702e-42	7.01112e-41	98.1065	91.5651	97.7296	59.1858	61.9834	57.9303	ARHGDIA	protein_coding
ENSG00000120539	3554.26	0.704088	0.0518935	13.5679	6.20375e-42	8.78747e-41	31.9525	28.6396	30.3533	18.171	19.1175	18.9914	MASTL	protein_coding
ENSG00000255583	156.665	-2.00512	0.147911	-13.5563	7.2751e-42	1.02995e-40	0.711841	0.715402	0.650784	2.77625	2.90042	2.92492	RP11-415I12.2	transcribed_unprocessed_pseudogene
ENSG00000264433	61.5447	5.1755	0.382241	13.5399	9.09192e-42	1.28646e-40	5.71908	6.59206	6.9211	0	0	0.138816	RP11-720L2.3	lincRNA
ENSG00000169184	333.071	-1.4845	0.109643	-13.5394	9.15117e-42	1.29415e-40	0.629447	0.674544	0.586022	1.87834	1.67854	1.82885	MN1	protein_coding
ENSG00000173156	802.729	1.03531	0.0764701	13.5387	9.24135e-42	1.30619e-40	24.3125	22.751	24.3972	12.164	11.9616	11.032	RHOD	protein_coding
ENSG00000228623	132.748	2.32976	0.172158	13.5327	1.00261e-41	1.41635e-40	1.90757	1.85558	1.98936	0.35669	0.392398	0.344233	ZNF883	lincRNA
ENSG00000139182	3213.68	0.766855	0.0566771	13.5303	1.0367e-41	1.46371e-40	13.9675	14.8197	14.0842	8.70207	8.18473	8.50612	CLSTN3	protein_coding
ENSG00000145675	1718.74	0.761364	0.0562896	13.5258	1.10068e-41	1.55322e-40	5.05449	5.12083	4.83968	3.0174	2.93678	2.97709	PIK3R1	protein_coding
ENSG00000120645	159.552	-2.23192	0.165013	-13.5258	1.10206e-41	1.55433e-40	0.201493	0.257626	0.199678	1.02204	1.02958	1.14333	IQSEC3	protein_coding
ENSG00000136379	609.014	1.00508	0.0743408	13.5199	1.19336e-41	1.68129e-40	6.11611	6.05238	6.18181	3.07491	3.00339	3.13839	ABHD17C	protein_coding
ENSG00000253164	73.7573	-3.28703	0.243199	-13.5158	1.26158e-41	1.77644e-40	0.288464	0.625146	0.341528	4.43958	4.6314	4.26137	RP11-563N12.2	lincRNA
ENSG00000075275	1275.34	0.798979	0.0591232	13.5138	1.29677e-41	1.82501e-40	3.34696	3.43372	3.24704	1.84024	2.02964	1.91464	CELSR1	protein_coding
ENSG00000110777	836.502	1.08332	0.0801708	13.5126	1.31739e-41	1.85304e-40	3.02066	2.64704	2.87464	1.22489	1.45773	1.35073	POU2AF1	protein_coding
ENSG00000197467	8200.87	-1.06916	0.0791411	-13.5096	1.37329e-41	1.93063e-40	23.7925	23.5442	21.9239	49.8508	47.6769	49.6099	COL13A1	protein_coding
ENSG00000055130	3246	-0.684512	0.0506732	-13.5084	1.39587e-41	1.96132e-40	18.597	18.138	18.3028	30.14	28.8735	30.3823	CUL1	protein_coding
ENSG00000119950	1282.16	0.816143	0.0604748	13.4956	1.66008e-41	2.33006e-40	9.54969	9.73733	9.82733	5.62051	5.36866	5.69271	MXI1	protein_coding
ENSG00000154309	965.423	-1.07911	0.0799685	-13.4942	1.69195e-41	2.37352e-40	3.18957	3.11459	3.14121	6.84735	6.43811	6.95413	DISP1	protein_coding
ENSG00000108219	5729.52	0.592512	0.0439198	13.4908	1.77253e-41	2.48523e-40	9.96235	9.54842	10.0811	6.60883	6.66167	6.52508	TSPAN14	protein_coding
ENSG00000138002	871.044	-0.96951	0.0718867	-13.4866	1.87456e-41	2.62689e-40	1.84344	1.86934	2.13227	3.74406	3.95109	3.88871	IFT172	protein_coding
ENSG00000183722	787.093	-1.27397	0.0944644	-13.4863	1.88353e-41	2.63805e-40	5.20233	5.63375	5.26594	12.6278	14.5418	12.2586	LHFP	protein_coding
ENSG00000181104	2468.3	0.86427	0.0641107	13.4809	2.02615e-41	2.83628e-40	20.9164	20.8987	20.0699	10.6775	11.8809	11.6125	F2R	protein_coding
ENSG00000146938	3956.77	-0.716514	0.0531858	-13.4719	2.28881e-41	3.20054e-40	10.9897	11.851	10.8927	18.6853	18.2483	18.9935	NLGN4X	protein_coding
ENSG00000164751	1485.14	0.768166	0.0570244	13.4708	2.32264e-41	3.24613e-40	9.97335	10.0242	9.67603	5.738	5.89709	5.90566	PEX2	protein_coding
ENSG00000108561	5247.64	0.646184	0.0479707	13.4704	2.33604e-41	3.26312e-40	65.2221	59.288	64.2175	39.4981	42.1146	39.9744	C1QBP	protein_coding
ENSG00000272505	94.5945	-2.59945	0.192976	-13.4703	2.3376e-41	3.26356e-40	0.221174	0.274552	0.327002	1.71806	1.82338	1.76714	RP11-981G7.6	lincRNA
ENSG00000159214	377.053	1.27444	0.0946158	13.4696	2.36199e-41	3.29585e-40	3.76222	3.57345	4.10915	1.60087	1.61173	1.54378	CCDC24	protein_coding
ENSG00000106153	4865.87	-0.841992	0.0625238	-13.4667	2.45463e-41	3.42329e-40	96.479	94.9705	101.45	178.596	177.807	174.324	CHCHD2	protein_coding
ENSG00000079308	317.478	-1.62963	0.121064	-13.4608	2.65861e-41	3.70384e-40	0.286728	0.275834	0.29831	0.943164	0.869424	0.922606	TNS1	protein_coding
ENSG00000147894	1497.26	-0.987612	0.0733845	-13.4581	2.76105e-41	3.84246e-40	4.92594	5.36147	4.69159	10.1161	9.94347	9.94458	C9orf72	protein_coding
ENSG00000124493	132.542	-2.71277	0.201664	-13.452	2.99856e-41	4.17078e-40	0.0548653	0.0900624	0.0529623	0.468043	0.420481	0.476268	GRM4	protein_coding
ENSG00000081026	3860.66	0.646216	0.0480399	13.4517	3.01059e-41	4.18529e-40	14.346	13.681	13.9044	8.71793	9.54856	8.72228	MAGI3	protein_coding
ENSG00000137868	276.946	-1.50884	0.112276	-13.4387	3.58753e-41	4.98471e-40	0.502052	0.506106	0.445925	1.41666	1.40148	1.40029	STRA6	protein_coding
ENSG00000080561	720.582	-1.24288	0.0926638	-13.4127	5.09171e-41	7.07094e-40	3.73281	4.13383	3.76311	9.59258	8.85222	9.44597	MID2	protein_coding
ENSG00000139445	154.961	-2.07101	0.154435	-13.4102	5.26834e-41	7.31237e-40	0.452459	0.501624	0.64251	2.12345	2.53264	2.28905	FOXN4	protein_coding
ENSG00000130021	2260.45	-0.70068	0.0522691	-13.4052	5.63336e-41	7.81488e-40	16.2697	15.0871	15.6083	25.0614	25.8361	26.2727	HDHD1	protein_coding
ENSG00000164929	63.5226	-3.30744	0.24673	-13.4051	5.64464e-41	7.82638e-40	0.0982291	0.102497	0.0839935	1.01097	1.11003	1.04802	BAALC	protein_coding
ENSG00000198155	259.752	1.72806	0.129026	13.3932	6.6274e-41	9.18413e-40	3.17383	3.23867	3.28401	1.10676	0.891522	0.941813	ZNF876P	transcribed_unprocessed_pseudogene
ENSG00000170606	12523.7	0.601492	0.0449123	13.3926	6.67954e-41	9.2515e-40	72.1295	70.253	70.68	45.9947	48.5513	46.9977	HSPA4	protein_coding
ENSG00000175193	1580.01	0.885284	0.0661244	13.3882	7.09102e-41	9.81623e-40	25.823	25.2944	25.9372	14.4787	14.4552	13.1066	PARL	protein_coding
ENSG00000067334	2925.37	0.86177	0.0643739	13.387	7.20708e-41	9.97163e-40	12.3523	11.2422	12.0172	6.29423	6.85633	6.57331	DNTTIP2	protein_coding
ENSG00000006451	4358.26	0.716469	0.0535317	13.384	7.49912e-41	1.03702e-39	37.2863	34.4287	34.7957	21.3718	22.7616	21.1881	RALA	protein_coding
ENSG00000188706	2887.03	-0.733242	0.054824	-13.3745	8.52683e-41	1.1779e-39	12.3186	11.7142	11.9603	19.8473	20.4295	20.191	ZDHHC9	protein_coding
ENSG00000111647	1874.97	0.92861	0.0694375	13.3733	8.65947e-41	1.19559e-39	9.88411	9.41222	8.93456	5.12067	4.77937	5.048	UHRF1BP1L	protein_coding
ENSG00000137497	4655.41	-0.652404	0.0487864	-13.3727	8.73569e-41	1.20485e-39	6.82279	6.88225	6.68968	10.8251	10.7406	10.7967	NUMA1	protein_coding
ENSG00000042781	56.1625	-3.95118	0.295467	-13.3727	8.73558e-41	1.20485e-39	0.0106339	0.00998633	0.00818355	0.176511	0.205002	0.18424	USH2A	protein_coding
ENSG00000125734	3317.69	-0.965206	0.0721864	-13.371	8.93144e-41	1.2312e-39	20.3052	20.1567	19.8976	39.601	40.3548	39.2681	GPR108	protein_coding
ENSG00000084207	17598.9	0.681281	0.0509661	13.3673	9.38423e-41	1.29293e-39	303.47	298.025	310.039	192.154	189.152	191.459	GSTP1	protein_coding
ENSG00000072786	889.477	-1.02433	0.0766606	-13.3619	1.01002e-40	1.39085e-39	1.73864	1.96954	1.68703	3.69072	3.66171	3.71453	STK10	protein_coding
ENSG00000151690	122.286	2.41689	0.180914	13.3594	1.04463e-40	1.43775e-39	0.980125	0.956665	0.854871	0.144722	0.214111	0.128344	MFSD6	protein_coding
ENSG00000204634	425.97	-1.22943	0.092048	-13.3564	1.08736e-40	1.49578e-39	1.24797	1.39843	1.12146	2.94318	3.08041	2.88066	TBC1D8	protein_coding
ENSG00000164609	2449.55	0.663034	0.0496677	13.3494	1.19411e-40	1.64176e-39	15.5201	15.1285	14.4296	9.43975	9.75001	9.49698	SLU7	protein_coding
ENSG00000068366	5003.72	-1.01122	0.0757554	-13.3484	1.20978e-40	1.66243e-39	16.7902	15.6943	14.4628	32.1806	30.8909	32.7062	ACSL4	protein_coding
ENSG00000273615	62.6729	-3.61367	0.270762	-13.3463	1.24497e-40	1.70899e-39	0.31901	0.312065	0.153438	3.98913	3.49565	3.91224	RP11-1136G4.2	lincRNA
ENSG00000164684	1114.94	-0.849826	0.0636813	-13.345	1.26679e-40	1.73804e-39	1.47518	1.59235	1.42845	2.74415	2.73345	2.69404	ZNF704	protein_coding
ENSG00000272808	65.381	-3.3762	0.253044	-13.3423	1.31313e-40	1.80068e-39	0.0473432	0.107782	0.0709752	0.873867	0.862384	0.831036	RP11-66B24.7	processed_transcript
ENSG00000112309	171.256	-2.44953	0.183662	-13.3371	1.40785e-40	1.92955e-39	0.249189	0.301617	0.182636	1.24087	1.68704	1.25533	B3GAT2	protein_coding
ENSG00000007402	1516.7	0.992959	0.0744571	13.336	1.4294e-40	1.95807e-39	7.94931	7.84106	7.97315	3.99354	3.96465	4.05479	CACNA2D2	protein_coding
ENSG00000187837	242.469	-1.59539	0.119686	-13.3298	1.55337e-40	2.12678e-39	5.91175	6.16858	5.93901	18.5299	18.9791	18.0141	HIST1H1C	protein_coding
ENSG00000165732	9543.96	0.826081	0.0619829	13.3276	1.60025e-40	2.18982e-39	58.0981	52.1688	54.5429	30.5043	32.8729	30.2487	DDX21	protein_coding
ENSG00000108840	5912.81	-0.812357	0.0609569	-13.3267	1.61818e-40	2.2132e-39	15.4759	15.4656	15.1473	28.1554	26.4756	27.1529	HDAC5	protein_coding
ENSG00000081320	548.813	-1.25008	0.0939287	-13.3088	2.05754e-40	2.81119e-39	1.38233	1.40607	1.41403	3.2425	3.45444	3.4391	STK17B	protein_coding
ENSG00000111261	89.2874	2.99691	0.225226	13.3062	2.1303e-40	2.90909e-39	0.594716	0.681096	0.737544	0.112861	0.0688078	0.0567728	MANSC1	protein_coding
ENSG00000198933	1950.37	-0.981235	0.0737749	-13.3004	2.30259e-40	3.14271e-39	8.90839	9.30074	9.32872	18.4368	18.3035	18.2499	TBKBP1	protein_coding
ENSG00000148737	1820.69	0.857051	0.0644477	13.2984	2.36499e-40	3.22453e-39	12.3493	12.1271	12.3521	7.04178	6.60193	6.86436	TCF7L2	protein_coding
ENSG00000157873	74.0449	-3.38318	0.254515	-13.2927	2.55307e-40	3.47735e-39	0.0561179	0.0768546	0.0848308	0.743322	0.966316	0.827318	TNFRSF14	protein_coding
ENSG00000177283	8869.54	0.691241	0.0520064	13.2915	2.59412e-40	3.53142e-39	78.2429	78.632	80.8958	48.4419	53.2805	46.6616	FZD8	protein_coding
ENSG00000148218	2162.61	1.03021	0.0775265	13.2884	2.70212e-40	3.67653e-39	14.616	13.6477	16.1215	6.83123	7.69783	7.3008	ALAD	protein_coding
ENSG00000141424	2548.34	-0.655308	0.049326	-13.2852	2.81935e-40	3.83406e-39	15.4025	15.5122	14.5561	23.9421	24.5809	23.7428	SLC39A6	protein_coding
ENSG00000013441	1333.37	-0.843396	0.0634874	-13.2845	2.84936e-40	3.87286e-39	5.02485	4.91958	5.43612	9.39788	9.08452	9.46744	CLK1	protein_coding
ENSG00000183828	415.895	1.18496	0.0892488	13.277	3.147e-40	4.27519e-39	7.39979	7.78661	8.04761	3.30691	3.36115	3.57648	NUDT14	protein_coding
ENSG00000132563	1059.4	0.780388	0.058783	13.2757	3.20102e-40	4.34633e-39	12.4139	12.5374	12.2456	7.43199	7.20885	7.20966	REEP2	protein_coding
ENSG00000103994	3836.53	-0.83305	0.0628275	-13.2593	3.98483e-40	5.40498e-39	6.48938	6.44318	6.14432	11.773	11.0155	11.5601	ZNF106	protein_coding
ENSG00000089682	776.43	-0.92046	0.0694698	-13.2498	4.52443e-40	6.13372e-39	2.50264	2.32225	2.49588	4.67336	4.6781	4.70915	RBM41	protein_coding
ENSG00000186867	57.3094	-4.07401	0.307566	-13.246	4.75956e-40	6.44582e-39	0.111081	0.031611	0.111019	1.90069	2.02341	1.89716	QRFPR	protein_coding
ENSG00000131871	2203.87	0.804794	0.0607725	13.2427	4.96996e-40	6.72727e-39	19.6925	18.6927	18.6823	10.601	11.7548	10.5124	VIMP	protein_coding
ENSG00000185803	1510.46	0.836465	0.063169	13.2417	5.03842e-40	6.81643e-39	18.0775	18.9018	18.8415	10.8161	10.6426	10.0369	SLC52A2	protein_coding
ENSG00000106278	628.256	1.5802	0.119355	13.2395	5.18748e-40	7.01447e-39	2.01693	2.72307	1.99734	0.736698	0.766241	0.730014	PTPRZ1	protein_coding
ENSG00000121068	61.3694	-3.92301	0.296488	-13.2316	5.76581e-40	7.79246e-39	0.0542685	0.0226505	0.0238648	0.680957	0.74689	0.626826	TBX2	protein_coding
ENSG00000184908	217.168	-1.63427	0.123525	-13.2302	5.87045e-40	7.92979e-39	0.979661	1.09192	1.15046	3.46475	3.21076	3.55547	CLCNKB	protein_coding
ENSG00000164506	802.468	1.00853	0.0762305	13.23	5.89035e-40	7.95258e-39	5.08752	4.73737	4.67692	2.27937	2.46688	2.49088	STXBP5	protein_coding
ENSG00000275234	67.23	4.15951	0.314473	13.2269	6.13386e-40	8.27708e-39	4.31174	4.31711	4.39171	0.0939729	0.216564	0.13236	CTD-2396E7.11	antisense
ENSG00000115461	790.972	-3.06472	0.231783	-13.2224	6.51723e-40	8.78988e-39	0.734752	0.996322	0.867335	8.15945	8.0797	8.01506	IGFBP5	protein_coding
ENSG00000100330	2369.71	-0.803427	0.0608084	-13.2124	7.43812e-40	1.00216e-38	5.15628	5.02291	4.88901	9.2805	8.35197	8.96796	MTMR3	protein_coding
ENSG00000141034	1274.5	0.824473	0.0624052	13.2116	7.51857e-40	1.01248e-38	8.34813	7.83711	8.10998	4.59771	4.5757	4.66679	GID4	protein_coding
ENSG00000251129	63.9142	4.59701	0.347975	13.2107	7.60714e-40	1.02388e-38	4.51699	3.4419	3.82245	0.0440418	0.0902188	0.0930486	RP11-734I18.1	lincRNA
ENSG00000074211	264.63	1.6054	0.121557	13.2071	7.98902e-40	1.07418e-38	0.879796	0.950187	0.810809	0.284677	0.277179	0.299486	PPP2R2C	protein_coding
ENSG00000139737	443.717	1.30743	0.0990167	13.2041	8.30521e-40	1.11612e-38	4.15347	4.27885	4.1253	1.81461	1.80653	1.46521	SLAIN1	protein_coding
ENSG00000196653	72.2333	5.286	0.400343	13.2037	8.35537e-40	1.12228e-38	0.959662	0.771877	0.747319	0	0	0	ZNF502	protein_coding
ENSG00000147804	132.141	2.16019	0.163627	13.2019	8.55036e-40	1.14788e-38	0.96645	1.04462	1.07203	0.199111	0.246699	0.212596	SLC39A4	protein_coding
ENSG00000145626	180.171	1.71754	0.13013	13.1987	8.92466e-40	1.19752e-38	1.0814	1.00016	0.996358	0.305055	0.310118	0.314233	UGT3A1	protein_coding
ENSG00000125046	106.205	3.01097	0.228171	13.1961	9.23671e-40	1.23876e-38	0.774669	0.641585	0.882212	0.066929	0.0949173	0.0906429	SSUH2	protein_coding
ENSG00000034152	1129.91	0.853615	0.0646898	13.1955	9.31309e-40	1.24836e-38	10.246	9.67433	9.69221	5.62278	5.40023	5.52447	MAP2K3	protein_coding
ENSG00000263146	351.055	-1.29082	0.0978422	-13.1929	9.64295e-40	1.29192e-38	3.4003	3.39034	3.65517	8.39897	8.91799	8.64893	RP11-849I19.1	lincRNA
ENSG00000124813	61.926	-3.53722	0.268118	-13.1928	9.65843e-40	1.29333e-38	0.0319516	0.0625121	0.0263454	0.54062	0.495119	0.522459	RUNX2	protein_coding
ENSG00000115318	501.387	-1.07134	0.0812178	-13.191	9.89225e-40	1.32397e-38	1.90476	1.98752	1.91819	4.17143	4.17768	4.00738	LOXL3	protein_coding
ENSG00000109861	7597.22	0.627771	0.0475922	13.1906	9.93692e-40	1.32927e-38	21.0598	21.6599	20.4779	13.991	13.2908	13.9454	CTSC	protein_coding
ENSG00000181885	355.592	2.01112	0.15251	13.1868	1.04559e-39	1.39798e-38	5.21675	6.08272	5.27332	1.28425	1.30873	1.42515	CLDN7	protein_coding
ENSG00000186174	4833.07	-1.11649	0.0847424	-13.1751	1.22044e-39	1.63092e-38	8.23743	7.83555	7.88115	18.1394	16.8334	17.6648	BCL9L	protein_coding
ENSG00000185559	299.785	-1.5713	0.11928	-13.1733	1.2502e-39	1.66984e-38	0.792503	0.931907	1.0699	2.9576	2.78309	2.73431	DLK1	protein_coding
ENSG00000008323	469.691	-1.25717	0.0955561	-13.1563	1.56503e-39	2.08928e-38	1.87402	1.9955	1.81258	4.77312	4.31367	4.69747	PLEKHG6	protein_coding
ENSG00000159182	45.4917	-5.58568	0.424639	-13.1539	1.61519e-39	2.15514e-38	0.0565086	0.0884454	0	9.54726	8.66358	9.2597	PRAC1	protein_coding
ENSG00000256229	1288.93	0.898575	0.0683303	13.1505	1.69127e-39	2.25551e-38	9.2655	8.48491	8.55991	4.52164	4.89933	4.77116	ZNF486	protein_coding
ENSG00000274565	105.023	-2.56152	0.194888	-13.1435	1.854e-39	2.47128e-38	0.774961	1.03544	0.789641	6.02274	5.09279	5.05032	CTD-3035K23.7	antisense
ENSG00000134323	687.244	-1.52022	0.115681	-13.1415	1.9042e-39	2.53691e-38	3.83099	4.7628	4.68175	14.0016	11.4079	13.369	MYCN	protein_coding
ENSG00000168389	282.567	1.48952	0.113378	13.1377	2.00307e-39	2.66727e-38	2.49859	2.14706	2.25618	0.75835	0.880022	0.801095	MFSD2A	protein_coding
ENSG00000170271	293.966	-1.40591	0.107021	-13.1369	2.0244e-39	2.6943e-38	0.664457	0.765808	0.610959	1.84865	1.7926	1.82833	FAXDC2	protein_coding
ENSG00000136161	724.24	-1.14756	0.087357	-13.1365	2.03506e-39	2.70711e-38	3.77178	4.22777	3.64606	8.7086	8.65351	8.70819	RCBTB2	protein_coding
ENSG00000087301	1299.85	-1.11302	0.0847439	-13.134	2.10295e-39	2.79601e-38	5.11363	5.45346	4.93366	11.5077	10.7037	11.7312	TXNDC16	protein_coding
ENSG00000144649	63.2328	4.12428	0.314295	13.1223	2.45326e-39	3.26012e-38	0.637902	0.719794	0.750229	0.0586292	0.0187658	0.0154835	FAM198A	protein_coding
ENSG00000164512	60.5544	4.76078	0.36299	13.1155	2.68529e-39	3.56664e-38	0.907931	1.13456	0.87742	0	0.0166719	0.0229264	ANKRD55	protein_coding
ENSG00000173546	279.525	-1.4533	0.110827	-13.1133	2.76382e-39	3.66909e-38	0.578855	0.59714	0.506215	1.62608	1.46181	1.60377	CSPG4	protein_coding
ENSG00000121310	205.978	1.82915	0.139506	13.1116	2.82493e-39	3.74833e-38	0.665377	0.764107	0.816469	0.251417	0.191703	0.190831	ECHDC2	protein_coding
ENSG00000233369	1265.6	0.714766	0.0545199	13.1102	2.87947e-39	3.81875e-38	11.5075	11.1719	11.4884	6.88812	7.02757	7.07767	RP11-396K3.1	transcribed_processed_pseudogene
ENSG00000010803	1171.26	-0.778813	0.059407	-13.1098	2.89395e-39	3.83602e-38	5.4494	5.30485	5.16595	9.26839	9.11334	9.25072	SCMH1	protein_coding
ENSG00000152689	227.996	-1.53429	0.117135	-13.0985	3.35705e-39	4.44762e-38	0.274665	0.288645	0.321374	0.843204	0.923205	0.845684	RASGRP3	protein_coding
ENSG00000163393	653.675	-1.01615	0.0775893	-13.0965	3.44826e-39	4.56616e-38	2.25872	2.56114	2.35632	4.94185	4.95216	4.74504	SLC22A15	protein_coding
ENSG00000087510	101.423	2.72089	0.207797	13.094	3.56558e-39	4.71912e-38	1.35737	1.61327	1.30075	0.172122	0.181804	0.242432	TFAP2C	protein_coding
ENSG00000107819	285.289	-1.61826	0.123589	-13.0938	3.57122e-39	4.72421e-38	0.800711	1.12792	0.875112	2.94577	2.79196	2.96433	SFXN3	protein_coding
ENSG00000243836	245.944	1.66966	0.127548	13.0905	3.73297e-39	4.93569e-38	6.57269	7.28688	6.00389	1.91	2.29865	1.89996	WDR86-AS1	processed_transcript
ENSG00000233723	74.5265	3.47451	0.265572	13.0831	4.11182e-39	5.43387e-38	0.500391	0.63519	0.606434	0.0467149	0.0478473	0.0328987	LINC01122	lincRNA
ENSG00000188707	55.3082	5.41753	0.41419	13.0798	4.2943e-39	5.67215e-38	0.855239	0.977754	1.14464	0	0	0	ZBED6CL	protein_coding
ENSG00000090273	4751.89	0.771635	0.0590189	13.0744	4.61361e-39	6.09085e-38	49.5894	47.5042	51.5204	28.8744	30.7453	28.0668	NUDC	protein_coding
ENSG00000164900	89.0308	-2.57355	0.197021	-13.0623	5.40498e-39	7.12843e-38	0.505534	0.651614	0.506738	3.26132	3.74663	3.38307	GBX1	protein_coding
ENSG00000110888	2560.39	0.676702	0.0518478	13.0517	6.21451e-39	8.19196e-38	9.51819	9.5805	9.6012	6.26734	5.80969	6.05227	CAPRIN2	protein_coding
ENSG00000035141	2228.21	0.648331	0.0496828	13.0494	6.40519e-39	8.43908e-38	22.1374	21.4619	22.698	14.1207	14.3342	14.2158	FAM136A	protein_coding
ENSG00000160932	5244.22	0.975756	0.0747818	13.048	6.52046e-39	8.58664e-38	71.2205	70.9697	71.6043	36.7594	36.2646	36.2874	LY6E	protein_coding
ENSG00000181392	391.601	1.3042	0.0999667	13.0464	6.66499e-39	8.77257e-38	5.45308	5.1588	5.37846	1.93091	2.17417	2.35043	SYNE4	protein_coding
ENSG00000197943	601.388	0.986492	0.0756311	13.0435	6.92248e-39	9.10689e-38	1.66649	1.77112	1.61226	0.836118	0.852684	0.868823	PLCG2	protein_coding
ENSG00000247416	109.605	-2.36857	0.181666	-13.038	7.43818e-39	9.78043e-38	0.496989	0.466723	0.752794	3.04444	3.09309	3.30826	RP11-629G13.1	antisense
ENSG00000198794	622.011	0.999682	0.0766777	13.0374	7.493e-39	9.84757e-38	4.48511	4.66595	4.85705	2.30194	2.4053	2.32658	SCAMP5	protein_coding
ENSG00000130726	20409	0.598471	0.0459824	13.0152	1.00238e-38	1.31605e-37	159.959	157.404	164.348	107.911	104.707	108.034	TRIM28	protein_coding
ENSG00000148680	144.045	-2.26218	0.17382	-13.0145	1.01191e-38	1.32789e-37	0.522492	0.567	0.459536	2.85995	2.1573	2.76303	HTR7	protein_coding
ENSG00000170915	861.137	-0.91841	0.0705731	-13.0136	1.02393e-38	1.34299e-37	3.40319	3.42952	3.04434	6.33493	6.18404	6.35212	PAQR8	protein_coding
ENSG00000101938	196.177	1.6605	0.127599	13.0134	1.02696e-38	1.34629e-37	1.87519	1.74183	1.87192	0.569016	0.553246	0.6098	CHRDL1	protein_coding
ENSG00000076944	961.853	0.80412	0.0618183	13.0078	1.10493e-38	1.44779e-37	5.4603	5.47708	5.82431	3.14168	3.28636	3.23396	STXBP2	protein_coding
ENSG00000178498	2642.25	-0.965114	0.0741958	-13.0077	1.10677e-38	1.44947e-37	11.8054	12.2877	13.0961	24.4882	24.2596	24.7044	DTX3	protein_coding
ENSG00000104879	458.882	-1.32213	0.101692	-13.0013	1.20277e-38	1.57442e-37	4.69945	4.05888	5.47042	11.9591	12.1691	12.2691	CKM	protein_coding
ENSG00000184226	87.2974	-2.75708	0.212087	-12.9998	1.22735e-38	1.60578e-37	0.020442	0.0231689	0.0278983	0.183864	0.157826	0.182457	PCDH9	protein_coding
ENSG00000159184	47.9135	-4.7265	0.363775	-12.9929	1.34232e-38	1.75533e-37	0.031457	0.00984711	0.02075	1.07227	1.09349	0.879904	HOXB13	protein_coding
ENSG00000033627	1961.86	-0.987626	0.0760356	-12.989	1.41261e-38	1.84632e-37	3.3709	3.44983	3.63587	7.3742	6.8034	6.81833	ATP6V0A1	protein_coding
ENSG00000138814	2163.8	-1.07152	0.082521	-12.9848	1.49303e-38	1.95046e-37	7.82866	8.04217	7.73271	16.8982	16.2344	17.1017	PPP3CA	protein_coding
ENSG00000232821	48.0088	-4.45497	0.343368	-12.9743	1.71052e-38	2.23347e-37	0.0382448	0.0399064	0.0981069	2.04049	2.09963	1.9027	AC003986.6	antisense
ENSG00000127564	1622.85	0.794436	0.0612408	12.9723	1.75607e-38	2.29181e-37	11.3568	10.756	11.7185	6.38314	6.85029	6.40827	PKMYT1	protein_coding
ENSG00000156531	5524.71	-0.993353	0.0765772	-12.9719	1.76567e-38	2.30319e-37	14.0181	13.5878	13.1195	26.8092	27.2112	28.0377	PHF6	protein_coding
ENSG00000112290	3431.67	0.70089	0.0540537	12.9665	1.89367e-38	2.46892e-37	34.0366	33.3231	33.7046	21.5379	20.3588	20.8245	WASF1	protein_coding
ENSG00000140015	140.597	2.38541	0.184	12.9641	1.95419e-38	2.54656e-37	0.366489	0.435062	0.332841	0.0682219	0.0671881	0.0702194	KCNH5	protein_coding
ENSG00000189190	378.013	1.23389	0.0952133	12.9593	2.08236e-38	2.71224e-37	2.10325	2.23161	2.23867	0.846401	0.947632	0.986604	ZNF600	protein_coding
ENSG00000155755	1431.49	-0.782758	0.0604125	-12.9569	2.14744e-38	2.79562e-37	4.05611	3.82606	3.97003	6.7342	7.26764	6.61512	TMEM237	protein_coding
ENSG00000130340	3337.14	-0.585107	0.0451626	-12.9556	2.18549e-38	2.84374e-37	16.3944	16.3131	15.727	24.659	24.3125	24.3927	SNX9	protein_coding
ENSG00000167992	581.465	-1.06364	0.0821208	-12.9522	2.28334e-38	2.96958e-37	2.20629	1.97527	2.44033	4.60957	4.77566	4.70358	VWCE	protein_coding
ENSG00000147613	251.637	-1.68288	0.130048	-12.9405	2.66023e-38	3.45632e-37	1.5749	1.72548	1.89013	4.95987	6.41487	5.61613	PSKH2	protein_coding
ENSG00000119699	219.691	-1.48558	0.114861	-12.9337	2.90586e-38	3.77359e-37	0.759036	0.715591	0.761274	2.12485	2.19657	2.08015	TGFB3	protein_coding
ENSG00000180730	1926.19	0.922301	0.0713394	12.9284	3.11427e-38	4.04022e-37	20.7293	21.427	20.098	11.0883	10.1878	11.7969	SHISA2	protein_coding
ENSG00000198168	365.085	1.23323	0.0954055	12.9262	3.20076e-38	4.14946e-37	2.55299	2.49741	2.70192	1.02576	1.19532	1.06411	SVIP	protein_coding
ENSG00000219438	3410.56	-0.661948	0.0512097	-12.9262	3.20163e-38	4.14946e-37	24.4589	23.4019	23.8517	38.4395	39.3557	36.8573	FAM19A5	protein_coding
ENSG00000203952	390.108	-1.46713	0.113528	-12.9231	3.33616e-38	4.31954e-37	3.35105	3.77637	3.38937	10.8177	8.74926	10.0602	CCDC160	protein_coding
ENSG00000183844	54.5761	-3.83953	0.297173	-12.9202	3.46311e-38	4.4817e-37	0.0727279	0.0474297	0.053304	0.907195	1.20058	1.06903	FAM3B	protein_coding
ENSG00000072832	6018.5	0.594206	0.046011	12.9144	3.73183e-38	4.82707e-37	33.8591	34.0168	33.2337	21.7232	23.6173	22.1325	CRMP1	protein_coding
ENSG00000166311	975.772	-0.807705	0.0625474	-12.9135	3.77771e-38	4.88401e-37	7.09098	7.51078	7.81316	12.9072	13.4006	13.287	SMPD1	protein_coding
[truncated: 5,474 more rows]

## Sheet: RNA-seq Day 3 GATA6 Het
Genes significantly differentially expressed between H9 and GATA6 4ins/+ at day 3 in RNA-seq
	baseMean	log2FoldChange	lfcSE	stat	pvalue	padj	T1_9_D3_1	T1_9_D3_2	T1_9_D3_3	T2_15_D3_1	T2_15_D3_2	T2_15_D3_3	gene_names	geneTypes
ENSG00000187653	869.039	7.93251	0.321996	24.6355	5.26693e-134	6.13096e-131	290.023	297.144	298.775	0.41881	0	0.23694	TMSB4XP8	processed_pseudogene
ENSG00000218175	757.181	7.50722	0.33039	22.7223	2.69865e-114	2.19895e-111	81.2429	77.7797	79.3777	0.163882	0	0	AC016739.2	processed_pseudogene
ENSG00000197744	358.573	7.06098	0.352379	20.038	2.56743e-89	9.65553e-87	53.0966	48.13	53.9003	0	0	0.0978191	PTMAP2	processed_pseudogene
ENSG00000240376	457.435	6.87696	0.339576	20.2516	3.4363e-91	1.37706e-88	27.118	25.6728	25.8101	0.0898877	0	0	RP11-36C20.1	processed_pseudogene
ENSG00000243547	328.349	6.87585	0.354063	19.4198	5.24448e-84	1.78057e-81	11.1894	10.1484	10.4329	0	0	0.0230785	HNRNPKP4	processed_pseudogene
ENSG00000230897	367.657	6.76597	0.354549	19.0833	3.47568e-81	1.08927e-78	33.6926	31.9829	26.4879	0	0	0.0696881	RPS18P12	processed_pseudogene
ENSG00000228232	222.699	6.30232	0.363447	17.3404	2.33087e-67	5.87403e-65	8.63811	9.3078	9.90225	0	0.0313523	0	GAPDHP1	processed_pseudogene
ENSG00000146677	316.743	6.20075	0.335407	18.4873	2.61535e-76	7.52145e-74	27.9604	25.9396	28.3295	0.207865	0	0.0783992	AC004453.8	processed_pseudogene
ENSG00000234518	206.083	6.06527	0.349423	17.358	1.71739e-67	4.37309e-65	18.8317	19.2258	17.7244	0.0585294	0.0652362	0.0662254	PTGES3P1	processed_pseudogene
ENSG00000253683	173.543	6.04244	0.370112	16.326	6.44784e-60	1.33574e-57	39.9892	35.3846	41.2159	0.147238	0	0	CTB-79E8.3	processed_pseudogene
ENSG00000180211	218.733	6.02571	0.37312	16.1495	1.14449e-58	2.25622e-56	17.8653	16.8261	15.8155	0	0	0	RP1-278E11.3	processed_pseudogene
ENSG00000253341	220.277	5.98674	0.35758	16.7424	6.43551e-63	1.40461e-60	8.43293	7.74202	8.00136	0	0.0629552	0	RP11-730G20.2	processed_pseudogene
ENSG00000234287	267.96	5.97791	0.329725	18.13	1.84831e-73	5.07661e-71	38.5778	40.5663	37.3338	0.110861	0.123565	0.376316	RP11-761N21.2	processed_pseudogene
ENSG00000234782	142.04	5.82242	0.385697	15.0958	1.72513e-51	2.83026e-49	10.991	10.6272	12.0367	0	0	0	TPT1P9	processed_pseudogene
ENSG00000234648	150.412	5.81102	0.382544	15.1905	4.08893e-52	6.75364e-50	35.6176	38.4614	35.0596	0	0	0	AL162151.3	processed_pseudogene
ENSG00000227347	127.084	5.70197	0.379891	15.0095	6.36282e-51	1.00348e-48	4.08	3.85609	4.22671	0.0203379	0	0	HNRNPKP2	processed_pseudogene
ENSG00000181524	313.814	5.67529	0.275864	20.5728	4.81213e-94	2.17838e-91	31.0864	31.0584	34.2329	0.470042	0.149687	0.531848	RPL24P4	processed_pseudogene
ENSG00000213598	124.171	5.66877	0.387394	14.6331	1.72733e-48	2.45492e-46	13.6327	13.3473	13.0105	0	0	0	RP11-112J1.1	processed_pseudogene
ENSG00000251400	130.047	5.65909	0.388018	14.5846	3.51941e-48	4.97295e-46	3.42907	3.31823	3.15981	0	0	0	ALDH7A1P1	processed_pseudogene
ENSG00000224550	122.246	5.63598	0.388695	14.4998	1.21561e-47	1.67885e-45	18.2656	19.9843	21.6406	0	0	0	RP11-270C12.3	processed_pseudogene
ENSG00000213881	111.899	5.63022	0.382161	14.7326	3.98184e-49	5.72565e-47	6.13549	5.84024	5.97439	0.0324566	0	0	NPM1P6	processed_pseudogene
ENSG00000241741	160.436	5.61113	0.35634	15.7466	7.25215e-56	1.30352e-53	7.37124	8.36342	8.22434	0	0.0395843	0.080369	RPL7AP30	processed_pseudogene
ENSG00000151846	181.51	5.57778	0.345736	16.1331	1.49411e-58	2.92189e-56	1.85472	2.04618	2.05322	0.016693	0.0186059	0	PABPC3	protein_coding
ENSG00000185834	429.113	5.57448	0.241439	23.0885	6.03511e-118	5.46401e-115	35.2859	32.3539	34.6916	0.625687	0.380391	0.514879	RPL12P4	processed_pseudogene
ENSG00000254332	163.149	5.54239	0.328486	16.8726	7.16327e-64	1.62135e-61	10.7312	10.315	9.90623	0.113381	0.0842489	0.0855263	GS1-44D20.1	processed_pseudogene
ENSG00000227008	154.023	5.52763	0.368393	15.0047	6.83914e-51	1.07169e-48	14.4192	11.6535	14.1806	0	0	0.153783	RP3-417G15.1	processed_pseudogene
ENSG00000251593	105.439	5.47081	0.393243	13.912	5.35321e-44	6.03038e-42	2.39281	2.46391	2.51985	0	0	0	MSNP1	processed_pseudogene
ENSG00000240509	116.334	5.45481	0.390407	13.9721	2.30682e-44	2.65992e-42	12.0153	13.2123	11.1772	0	0	0	RPL34P18	processed_pseudogene
ENSG00000259917	301.555	5.44792	0.26199	20.7944	4.86819e-96	2.33339e-93	8.18309	7.91524	8.07993	0.144049	0.100347	0.122243	HNRNPLP2	unprocessed_pseudogene
ENSG00000228205	148.14	5.44685	0.352652	15.4454	8.10319e-54	1.37557e-51	7.12178	8.6749	8.94341	0.115859	0	0.0436979	RP11-778D9.4	processed_pseudogene
ENSG00000235238	122.929	5.40318	0.363551	14.8622	5.79561e-50	8.58629e-48	19.1242	19.7146	17.0563	0.199082	0	0.11263	SUMO2P1	processed_pseudogene
ENSG00000268034	91.827	5.34779	0.373004	14.3371	1.28309e-46	1.67728e-44	6.97877	6.48979	6.00306	0.0756886	0	0.0428204	AC005795.1	processed_pseudogene
ENSG00000225093	99.1032	5.34006	0.396834	13.4567	2.81329e-41	2.86545e-39	3.18546	3.23935	3.16569	0	0	0	RPL3P7	processed_pseudogene
ENSG00000234337	65.9415	5.31511	0.414404	12.8259	1.17392e-37	1.02123e-35	5.78513	4.15777	4.47802	0	0	0	RP11-297L17.6	processed_pseudogene
ENSG00000220472	104.451	5.31408	0.394453	13.472	2.28526e-41	2.34719e-39	4.66126	5.75234	5.35447	0	0	0	RP11-69L16.5	processed_pseudogene
ENSG00000224411	390.678	5.27568	0.209386	25.196	4.42943e-140	5.69882e-137	9.53543	8.79927	8.71409	0.115859	0.186529	0.276753	RP11-1033A18.1	processed_pseudogene
ENSG00000237758	81.189	5.27333	0.392436	13.4374	3.64973e-41	3.70198e-39	15.2937	13.6036	15.4355	0	0	0.122555	BANF1P3	processed_pseudogene
ENSG00000256745	104.613	5.23875	0.367614	14.2507	4.44025e-46	5.59494e-44	8.70108	7.58665	8.73593	0	0.0573936	0.116528	RP11-680H20.1	processed_pseudogene
ENSG00000229132	527.847	5.23742	0.183388	28.5592	2.15965e-179	5.27927e-176	21.902	20.6356	22.3039	0.464962	0.414593	0.605015	EIF4A1P10	processed_pseudogene
ENSG00000259051	71.4972	5.21342	0.407311	12.7996	1.6476e-37	1.42316e-35	10.2839	10.2522	9.57765	0	0	0	HNRNPUP1	processed_pseudogene
ENSG00000225022	79.5986	5.21006	0.401784	12.9673	1.87464e-38	1.69098e-36	7.76204	6.99715	7.93937	0	0	0	UBE2D3P1	processed_pseudogene
ENSG00000227939	117.061	5.20624	0.365665	14.2377	5.34463e-46	6.69998e-44	3.7895	3.43386	4.16613	0.0234993	0.0261921	0.0265892	RPL3P2	processed_pseudogene
ENSG00000198865	92.2647	5.19349	0.327025	15.881	8.57647e-57	1.57633e-54	2.25688	1.95028	1.95	0.0329579	0.0275509	0.0559374	CCDC152	protein_coding
ENSG00000231167	105.826	5.1868	0.384636	13.485	1.91755e-41	1.98621e-39	4.14849	3.51993	3.69664	0.028298	0	0	YBX1P2	processed_pseudogene
ENSG00000226608	93.7775	5.12511	0.363477	14.1002	3.78471e-45	4.49113e-43	9.17108	8.21169	8.0388	0.107082	0.119353	0	FTLP3	processed_pseudogene
ENSG00000179967	255.515	5.12353	0.253946	20.1757	1.60222e-90	6.31714e-88	26.3218	23.476	26.7823	0.317637	0.424841	0.862567	PPP1R14BP3	processed_pseudogene
ENSG00000235587	77.3262	5.07839	0.406428	12.4952	7.93222e-36	6.37839e-34	3.12224	3.19001	2.97964	0	0	0	GAPDHP65	processed_pseudogene
ENSG00000249485	95.6603	5.07538	0.355425	14.2798	2.92613e-46	3.72549e-44	3.82912	3.61198	3.45795	0.0664648	0.0246936	0.0250681	RBBP4P1	processed_pseudogene
ENSG00000213846	165.74	5.06092	0.293358	17.2517	1.08728e-66	2.68471e-64	10.5402	10.2191	10.3646	0.227675	0.126882	0.214677	AC098614.2	processed_pseudogene
ENSG00000233859	66.8271	4.98364	0.411196	12.1199	8.28975e-34	6.21604e-32	2.35809	2.89113	2.44122	0	0	0	ADH5P4	processed_pseudogene
ENSG00000213236	83.2786	4.97553	0.368549	13.5003	1.55655e-41	1.62606e-39	5.57292	5.67436	5.27036	0.038832	0.129845	0	YWHAZP2	processed_pseudogene
ENSG00000251333	50.3992	4.94168	0.421846	11.7144	1.07509e-31	7.16093e-30	3.95751	3.45721	3.50764	0	0	0	RTN3P1	processed_pseudogene
ENSG00000234297	76.9397	4.934	0.377174	13.0815	4.19978e-39	3.96385e-37	3.50399	3.59909	3.61147	0	0.0949068	0	RP11-54D18.4	processed_pseudogene
ENSG00000213070	45.5749	4.92391	0.425629	11.5686	5.94728e-31	3.76636e-29	3.53812	4.96685	4.09026	0	0	0	HMGB3P6	processed_pseudogene
ENSG00000235001	90.0575	4.8844	0.350696	13.9277	4.29877e-44	4.86497e-42	3.80821	3.30206	3.43977	0.0695156	0	0.0786562	EIF4A1P2	processed_pseudogene
ENSG00000225067	58.6295	4.87149	0.415523	11.7237	9.63124e-32	6.45029e-30	5.10202	6.00745	5.40325	0	0	0	RPL23AP2	processed_pseudogene
ENSG00000213553	2995.16	4.86269	0.0873277	55.6832	0	0	117.956	119.025	118.317	4.03006	4.12855	3.58762	RPLP0P6	processed_pseudogene
ENSG00000226015	160.981	4.84495	0.289101	16.7587	4.89335e-63	1.07764e-60	4.14658	4.22371	4.139	0.0853038	0.0760629	0.115824	CCT8P1	processed_pseudogene
ENSG00000231767	89.0175	4.83867	0.366451	13.2041	8.30554e-40	8.0567e-38	7.53601	8.49835	7.71893	0	0.067616	0.205924	MIR4426	processed_pseudogene
ENSG00000230457	100.013	4.83298	0.345097	14.0047	1.45925e-44	1.69059e-42	3.67229	4.27471	3.59093	0.0956673	0	0.0811849	PA2G4P4	processed_pseudogene
ENSG00000236801	60.634	4.8309	0.414162	11.6643	1.9402e-31	1.26813e-29	5.43007	4.82569	5.46383	0	0	0	RPL24P8	processed_pseudogene
ENSG00000198680	18.8509	4.80808	0.493529	9.74225	1.99097e-22	7.71303e-21	0.786604	0.748683	0.642742	0	0	0	TUSC1	protein_coding
ENSG00000214185	64.1089	4.80514	0.402535	11.9372	7.57338e-33	5.31986e-31	1.19158	1.21013	0.990006	0	0	0.013339	XPOTP1	processed_pseudogene
ENSG00000213866	316.055	4.80475	0.229583	20.9281	2.9692e-97	1.45164e-94	12.5505	11.8702	11.5597	0.289945	0.355487	0.360877	YBX1P10	processed_pseudogene
ENSG00000233954	109.403	4.78456	0.338871	14.1191	2.89685e-45	3.47125e-43	16.4383	14.225	16.595	0.204853	0.228327	0.347683	RP11-169K16.7	processed_pseudogene
ENSG00000224415	61.924	4.72851	0.40515	11.671	1.79311e-31	1.17514e-29	4.28127	4.44801	4.30101	0	0.0533148	0	RPL19P12	processed_pseudogene
ENSG00000214975	75.5653	4.71842	0.374147	12.6111	1.83339e-36	1.54542e-34	6.33825	6.63642	7.06429	0.0566527	0.126289	0.0641019	PPIAP29	processed_pseudogene
ENSG00000231203	46.8714	4.69538	0.403859	11.6263	3.0301e-31	1.94923e-29	2.23098	1.43921	2.1544	0.0195368	0.0217754	0.0221056	KRT8P10	processed_pseudogene
ENSG00000233328	90.2474	4.66848	0.351681	13.2748	3.24343e-40	3.17142e-38	7.73486	9.92721	11.0547	0.133663	0.297958	0.075619	PFN1P1	processed_pseudogene
ENSG00000237008	41.6839	4.64709	0.428912	10.8346	2.35999e-27	1.25686e-25	2.78186	2.57286	3.51014	0	0	0	AL591704.5	processed_pseudogene
ENSG00000215414	117.274	4.61685	0.318039	14.5166	9.51287e-48	1.32126e-45	7.12359	7.2795	6.50473	0.190754	0.297657	0	PSMA6P1	processed_pseudogene
ENSG00000253541	53.4188	4.61421	0.409272	11.2742	1.7604e-29	1.05992e-27	2.27133	1.90972	1.7335	0.0243285	0	0	SEPT10P1	processed_pseudogene
ENSG00000234241	58.9364	4.61042	0.386601	11.9255	8.71095e-33	6.10141e-31	1.76261	1.54167	1.55308	0.0167972	0.018722	0.0190059	RP4-775C13.1	processed_pseudogene
ENSG00000219928	54.8202	4.60383	0.420408	10.9509	6.58208e-28	3.63203e-26	14.4162	10.5951	11.1632	0	0	0	RP11-40C6.2	processed_pseudogene
ENSG00000271266	37.255	4.5977	0.430447	10.6812	1.24631e-26	6.28167e-25	4.10815	4.28663	4.4089	0	0	0	RP11-728B21.3	processed_pseudogene
ENSG00000225674	48.543	4.57448	0.419829	10.8961	1.20355e-27	6.56713e-26	1.19656	1.03395	1.13734	0	0	0	IPO7P2	processed_pseudogene
ENSG00000231878	42.3922	4.56731	0.42571	10.7287	7.4642e-27	3.81721e-25	8.56912	6.77379	7.42242	0	0	0	SNRPFP1	processed_pseudogene
ENSG00000248546	41.1298	4.53368	0.431447	10.5081	7.92807e-26	3.83007e-24	2.07294	2.71182	3.36742	0	0	0	ANP32C	processed_pseudogene
ENSG00000226549	50.0444	4.53191	0.419899	10.7929	3.72029e-27	1.94738e-25	1.87654	1.57909	1.88558	0	0	0	SCDP1	processed_pseudogene
ENSG00000231549	39.0479	4.53089	0.427736	10.5927	3.2207e-26	1.59051e-24	10.1051	10.2227	10.703	0	0	0	USMG5P1	processed_pseudogene
ENSG00000183298	96.6973	4.52147	0.33167	13.6324	2.56875e-42	2.75408e-40	4.98213	4.03472	4.63253	0.0321246	0.179029	0.109046	RP11-556K13.1	processed_pseudogene
ENSG00000236654	35.8947	4.48246	0.434176	10.3241	5.48548e-25	2.51581e-23	8.42988	7.9165	9.15184	0	0	0	AC079780.3	processed_pseudogene
ENSG00000259706	75.5113	4.4743	0.357531	12.5144	6.22409e-36	5.02138e-34	1.31752	1.21724	1.45852	0.0237162	0.0264338	0.0268346	HSP90B2P	processed_pseudogene
ENSG00000237682	64.6398	4.47416	0.378902	11.8082	3.53916e-32	2.42338e-30	1.63105	1.65746	1.3248	0.0157755	0.0175832	0.0356996	RP3-514P16.1	processed_pseudogene
ENSG00000187534	46.665	4.46857	0.395527	11.2977	1.34628e-29	8.12587e-28	5.57645	4.94334	5.58813	0.0639585	0.142575	0	PRR13P5	processed_pseudogene
ENSG00000214192	35.944	4.45551	0.432942	10.2913	7.71605e-25	3.49294e-23	3.9163	3.41399	4.36003	0	0	0	UBE2V1P2	processed_pseudogene
ENSG00000237350	200.59	4.45342	0.367873	12.1059	9.83269e-34	7.35046e-32	17.4574	17.4849	14.9876	0.0981586	0.218813	0.944056	CDC42P6	processed_pseudogene
ENSG00000180673	39.2928	4.45	0.429803	10.3536	4.0311e-25	1.86629e-23	0.952696	0.970968	0.755088	0	0	0	EXOC5P1	processed_pseudogene
ENSG00000183199	479.594	4.43738	0.164178	27.0278	6.96314e-161	1.13476e-157	9.5661	9.52084	9.87677	0.429314	0.493009	0.279683	HSP90AB3P	processed_pseudogene
ENSG00000228285	34.7799	4.43466	0.439798	10.0834	6.54218e-24	2.79587e-22	2.6952	3.0412	1.79162	0	0	0	LYPLA2P1	processed_pseudogene
ENSG00000241511	55.5264	4.42949	0.421853	10.5001	8.63186e-26	4.15366e-24	5.50816	3.87954	4.6628	0	0	0	RPS15AP24	processed_pseudogene
ENSG00000253954	50.8938	4.42942	0.411168	10.7728	4.62811e-27	2.40711e-25	6.98282	7.0984	5.77739	0	0.10399	0	HMGN1P38	processed_pseudogene
ENSG00000234036	46.0574	4.39164	0.405616	10.8271	2.56184e-27	1.35844e-25	7.17695	5.83683	7.11669	0	0	0.206367	TXNP6	processed_pseudogene
ENSG00000259790	53.3647	4.38493	0.407421	10.7626	5.1668e-27	2.67024e-25	2.15264	1.1845	1.70098	0	0.0242938	0.0246622	ANP32BP1	transcribed_processed_pseudogene
ENSG00000235297	39.3337	4.35346	0.43034	10.1163	4.67579e-24	2.01943e-22	3.89882	3.71086	4.2863	0	0	0	FAUP1	processed_pseudogene
ENSG00000215835	93.4594	4.35199	0.323251	13.4632	2.57565e-41	2.63439e-39	1.78354	2.06331	2.19219	0.0717869	0.0480077	0.0487357	RP11-9L18.2	processed_pseudogene
ENSG00000260290	210.095	4.34745	0.22937	18.9538	4.10668e-80	1.20949e-77	6.76773	6.20947	6.15752	0.282294	0.157321	0.319412	CTD-2033A16.2	processed_pseudogene
ENSG00000240809	33.942	4.33937	0.426989	10.1627	2.90824e-24	1.27177e-22	1.26762	1.0888	1.32562	0	0.022331	0	RP11-550F7.1	processed_pseudogene
ENSG00000230330	43.6153	4.31736	0.415419	10.3928	2.67406e-25	1.24985e-23	6.79138	6.87801	5.97307	0.103552	0	0	HMGN2P3	processed_pseudogene
ENSG00000227097	837.526	4.31134	0.125347	34.3951	2.98161e-259	3.64427e-255	158.191	152.004	158.84	7.26935	7.6522	7.31128	RP11-742N3.1	processed_pseudogene
ENSG00000235734	38.1876	4.31031	0.430318	10.0166	1.2892e-23	5.39682e-22	5.48967	4.58254	5.71339	0	0	0	HMGN1P36	processed_pseudogene
ENSG00000237493	67.6197	4.30971	0.383678	11.2326	2.82044e-29	1.67751e-27	4.11689	3.674	3.37469	0.0468041	0.0521673	0.0529584	RP11-603J24.7	processed_pseudogene
ENSG00000230626	50.6129	4.30628	0.401741	10.7191	8.28476e-27	4.21918e-25	1.4412	1.34329	1.63784	0.0209871	0	0.0237467	RP11-286H14.4	transcribed_processed_pseudogene
ENSG00000236686	29.714	4.29744	0.445216	9.65247	4.79835e-22	1.81012e-20	1.46002	0.936095	1.25702	0	0	0	BZW1P1	processed_pseudogene
ENSG00000256167	40.5567	4.27951	0.418086	10.236	1.36829e-24	6.1372e-23	0.796517	0.767189	0.841999	0	0.0147514	0	ATF4P4	transcribed_processed_pseudogene
ENSG00000237264	29.5349	4.27399	0.441519	9.68021	3.65953e-22	1.39341e-20	2.81066	2.54036	2.61127	0	0	0	FTH1P11	processed_pseudogene
ENSG00000236480	50.2471	4.27292	0.420992	10.1497	3.32533e-24	1.4464e-22	1.34626	1.16564	1.669	0	0.0413776	0	PKMP1	processed_pseudogene
ENSG00000234009	64.5597	4.27045	0.37682	11.3329	9.02134e-30	5.48574e-28	2.7908	2.68215	2.44915	0	0.0707274	0.0717999	RPL5P34	processed_pseudogene
ENSG00000236876	36.4217	4.27001	0.424423	10.0608	8.23611e-24	3.50142e-22	11.4717	15.1733	11.1907	0	0.233401	0	TMSB4XP1	processed_pseudogene
ENSG00000268412	30.9747	4.26356	0.44186	9.64912	4.95778e-22	1.86451e-20	3.51811	4.77225	3.8033	0	0	0	RP11-558C24.1	processed_pseudogene
ENSG00000228818	33.9612	4.25605	0.441354	9.64317	5.25398e-22	1.96984e-20	0.513231	0.753087	0.440811	0	0	0	RP11-567G24.1	processed_pseudogene
ENSG00000268942	40.5962	4.25101	0.431161	9.85944	6.23946e-23	2.50861e-21	6.44245	5.76201	7.28511	0	0	0	RP11-95I19.3	processed_pseudogene
ENSG00000240036	39.5568	4.24082	0.428949	9.88654	4.76182e-23	1.9272e-21	3.88677	4.17669	3.95417	0	0	0	RP11-587D21.1	processed_pseudogene
ENSG00000231234	91.072	4.23765	0.316922	13.3713	8.9006e-41	8.88062e-39	8.11828	7.19103	7.8953	0.404678	0.193307	0.130826	SKP1P1	processed_pseudogene
ENSG00000261559	31.4651	4.23435	0.431884	9.80438	1.07806e-22	4.24365e-21	1.19298	1.01429	1.03628	0	0	0.0215981	FSCN1P1	processed_pseudogene
ENSG00000235912	32.6521	4.22243	0.438222	9.63537	5.66902e-22	2.11571e-20	7.72519	6.04561	8.74276	0	0	0	RP1-159A19.3	processed_pseudogene
ENSG00000226564	61.1238	4.22171	0.352662	11.971	5.04318e-33	3.59418e-31	6.20934	6.47911	4.63849	0.361109	0.114997	0	FTH1P20	processed_pseudogene
ENSG00000225580	27.0104	4.20208	0.445049	9.44183	3.66339e-21	1.30542e-19	1.14802	1.18823	1.13997	0	0	0	RP1-159M24.1	processed_pseudogene
ENSG00000213430	155.018	4.20102	0.25528	16.4566	7.52577e-61	1.57237e-58	3.57641	4.13398	3.75124	0.163787	0.146044	0.166791	HSPD1P1	processed_pseudogene
ENSG00000223559	53.3908	4.18284	0.391557	10.6826	1.22828e-26	6.20357e-25	0.680689	0.745775	0.656876	0.0196045	0	0.0110911	RP11-700P18.1	processed_pseudogene
ENSG00000243680	52.9892	4.17861	0.392963	10.6336	2.07882e-26	1.03496e-24	6.82562	6.15448	7.34086	0.192311	0.107174	0	RPL37P23	processed_pseudogene
ENSG00000264350	26.4021	4.1598	0.450453	9.23471	2.58987e-20	8.68441e-19	5.40482	4.83397	7.53358	0	0	0	SNRPGP2	processed_pseudogene
ENSG00000235698	28.357	4.14004	0.451498	9.16957	4.74924e-20	1.55624e-18	1.29056	0.967298	1.19901	0	0	0	PA2G4P2	processed_pseudogene
ENSG00000256238	56.6842	4.13013	0.362671	11.3881	4.79346e-30	2.94413e-28	0.939886	0.751885	0.780713	0.0180464	0.0301715	0.0204193	RP11-473N11.2	processed_pseudogene
ENSG00000232389	32.6786	4.12914	0.420143	9.82795	8.534e-23	3.38801e-21	1.66415	1.33335	1.45928	0	0.0286186	0.0290525	RP11-134K13.2	processed_pseudogene
ENSG00000225159	70.3838	4.12761	0.334679	12.3331	6.01138e-35	4.72502e-33	3.67312	3.42581	3.65096	0.163032	0.0363426	0.147575	NPM1P39	processed_pseudogene
ENSG00000240695	47.1973	4.1264	0.39033	10.5715	4.03778e-26	1.982e-24	2.68919	2.52542	3.21925	0.0774512	0.0431631	0.0438176	RP11-102M11.1	processed_pseudogene
ENSG00000225536	25.4246	4.12608	0.448077	9.20843	3.30931e-20	1.09615e-18	0.846167	0.69373	0.812135	0	0	0	STIP1P3	processed_pseudogene
ENSG00000242457	69.2605	4.11667	0.330694	12.4486	1.42375e-35	1.1411e-33	2.76105	2.34982	2.58014	0.089461	0.0997123	0.0759182	RBBP4P2	processed_pseudogene
ENSG00000240950	38.2616	4.08226	0.414906	9.83901	7.64616e-23	3.04911e-21	2.61886	2.91241	2.31088	0	0.0497774	0.0505322	RP11-372E1.1	processed_pseudogene
ENSG00000226666	26.3395	4.07099	0.446755	9.11236	8.06107e-20	2.58261e-18	0.537514	0.639387	0.661847	0	0	0	HSPA9P1	processed_pseudogene
ENSG00000248641	57.412	4.05376	0.365222	11.0994	1.26223e-28	7.22602e-27	8.8865	8.1135	6.06905	0.0872521	0.1945	0.394899	HMGA1P2	processed_pseudogene
ENSG00000213763	28.9955	4.05267	0.434733	9.3222	1.13948e-20	3.92871e-19	1.30136	1.21603	1.1958	0	0.0280579	0	ACTBP2	processed_pseudogene
ENSG00000225573	66.1332	4.03782	0.365877	11.036	2.56115e-28	1.45261e-26	8.54807	7.75069	7.58291	0.229214	0.255479	0.259353	RPL35P5	processed_pseudogene
ENSG00000225462	34.2037	4.03712	0.438234	9.21224	3.19387e-20	1.05935e-18	1.26271	1.33882	1.00757	0	0	0	FDPSP1	processed_pseudogene
ENSG00000124399	23.8027	4.03345	0.455738	8.85038	8.72193e-19	2.63871e-17	3.57946	3.32645	2.39801	0	0	0	RP11-663P9.2	processed_pseudogene
ENSG00000233514	30.9225	4.03287	0.421218	9.5743	1.02552e-21	3.77541e-20	4.18069	3.88816	4.52958	0	0.0875252	0.0888524	RP11-570P14.1	processed_pseudogene
ENSG00000233111	26.2605	4.02697	0.447801	8.99276	2.411e-19	7.52705e-18	1.97966	1.74643	2.25556	0	0	0	RAB1C	processed_pseudogene
ENSG00000226781	36.3475	3.96769	0.399817	9.92378	3.28087e-23	1.34115e-21	4.86941	5.951	5.50003	0.172903	0.192716	0	TBCAP1	processed_pseudogene
ENSG00000254244	140.653	3.96414	0.252222	15.7168	1.15968e-55	2.05423e-53	5.37909	4.55017	4.47833	0.0902464	0.301763	0.357395	PAICSP4	processed_pseudogene
ENSG00000250568	31.8224	3.9547	0.442291	8.9414	3.84282e-19	1.18608e-17	3.39303	3.14304	4.87215	0	0	0	RP11-333E13.2	processed_pseudogene
ENSG00000105988	25.8936	3.94709	0.448663	8.79745	1.39956e-18	4.18243e-17	2.31343	2.88194	2.28382	0	0	0	NHP2P1	processed_pseudogene
ENSG00000216866	66.2237	3.93767	0.358922	10.9708	5.27816e-28	2.93906e-26	2.989	2.62912	2.19976	0.064031	0.142736	0.0362252	RPS2P55	processed_pseudogene
ENSG00000234645	29.7764	3.93513	0.434917	9.04801	1.45594e-19	4.61615e-18	1.62523	1.74047	1.72406	0	0.0411883	0	YWHAEP5	processed_pseudogene
ENSG00000214203	44.4315	3.91985	0.40435	9.69422	3.19078e-22	1.22064e-20	2.38356	2.25575	1.6454	0.0718416	0	0.040644	RPS4XP1	processed_pseudogene
ENSG00000133136	22.208	3.90918	0.457847	8.53818	1.36357e-17	3.77491e-16	1.82493	2.85633	1.91077	0	0	0	GNG5P2	protein_coding
ENSG00000177197	29.5475	3.88305	0.43328	8.96199	3.1888e-19	9.87962e-18	3.67317	2.12931	2.94143	0.0587727	0	0.0665007	PCNPP5	processed_pseudogene
ENSG00000233247	48.3298	3.85653	0.389337	9.90537	3.9451e-23	1.6073e-21	3.3496	2.99583	2.93724	0.0516813	0.0576034	0.116954	GS1-257G1.1	processed_pseudogene
ENSG00000213642	22.3506	3.85596	0.453626	8.50031	1.89077e-17	5.15273e-16	1.07982	0.980255	0.997194	0	0	0	RP11-561N12.5	processed_pseudogene
ENSG00000214391	39.6096	3.85065	0.392234	9.81722	9.49246e-23	3.75474e-21	1.2441	1.07944	1.02581	0.0350523	0.0390689	0.0198307	TUBAP2	processed_pseudogene
ENSG00000228002	28.1956	3.83494	0.433338	8.84977	8.76971e-19	2.64988e-17	0.354556	0.432853	0.53012	0.0183808	0	0	DHX9P1	processed_pseudogene
ENSG00000228887	31.7251	3.82638	0.440401	8.6884	3.67578e-18	1.0596e-16	1.19286	0.990668	1.3917	0	0	0	EEF1DP1	processed_pseudogene
ENSG00000257576	60.5479	3.82553	0.343425	11.1394	8.06875e-29	4.6519e-27	1.37128	1.38405	1.66255	0.0166097	0.0740519	0.0939684	RP11-153M3.1	processed_pseudogene
ENSG00000232952	26.0802	3.82142	0.439559	8.69376	3.50648e-18	1.01319e-16	0.662094	0.518144	0.768335	0.0158908	0	0	RP11-90H3.1	processed_pseudogene
ENSG00000235957	24.5384	3.81946	0.449603	8.49518	1.97628e-17	5.3649e-16	5.33947	4.80093	5.74524	0	0	0	COX7CP1	processed_pseudogene
ENSG00000123009	99.6098	3.81754	0.28333	13.4738	2.23079e-41	2.30091e-39	9.16749	10.9677	10.7158	0.887695	0.608871	0.0772629	NME2P1	processed_pseudogene
ENSG00000255725	58.5709	3.80947	0.334038	11.4043	3.97925e-30	2.45638e-28	2.43148	2.19451	2.04875	0.0230022	0.205104	0.0780802	TDGP1	processed_pseudogene
ENSG00000243663	29.3534	3.80741	0.442917	8.59623	8.23795e-18	2.30937e-16	1.31265	1.39882	1.32029	0	0	0	RPS4XP14	processed_pseudogene
ENSG00000214012	14.9464	3.79451	0.478205	7.93491	2.10656e-15	4.83065e-14	0.799671	0.559234	0.766915	0	0	0	KRT18P38	processed_pseudogene
ENSG00000256356	23.701	3.76716	0.426914	8.82415	1.10299e-18	3.31643e-17	0.611461	0.693029	0.614281	0.0136634	0.0152291	0.0154601	HSPA8P5	processed_pseudogene
ENSG00000115828	101.952	3.75847	0.242401	15.5052	3.20094e-54	5.51035e-52	2.45063	2.57462	2.25131	0.15228	0.121235	0.184611	QPCT	protein_coding
ENSG00000261461	74.2175	3.7582	0.314556	11.9476	6.67884e-33	4.70502e-31	5.35393	5.58653	6.67084	0.513994	0.286446	0.0581579	UBE2MP1	processed_pseudogene
ENSG00000255642	29.5357	3.75447	0.444248	8.4513	2.88079e-17	7.74707e-16	0.593295	0.436991	0.575523	0	0	0	PABPC1P4	processed_pseudogene
ENSG00000240489	459.747	3.74265	0.14122	26.5022	9.14186e-155	1.39671e-151	23.2864	22.6035	22.5243	1.26291	1.26325	2.30833	SETP14	processed_pseudogene
ENSG00000213569	22.9785	3.72368	0.452159	8.23533	1.79056e-16	4.51705e-15	1.60647	1.50864	1.4914	0	0	0	RP13-383K5.4	processed_pseudogene
ENSG00000166183	12.0099	3.71816	0.493401	7.53577	4.85455e-14	9.67151e-13	0.146009	0.117051	0.164435	0.00461546	0	0	ASPG	protein_coding
ENSG00000213225	20.3694	3.71123	0.453011	8.19237	2.56141e-16	6.36318e-15	0.367803	0.387954	0.386776	0	0.0115502	0	AC018804.7	transcribed_processed_pseudogene
ENSG00000254719	16.7934	3.70652	0.470274	7.88162	3.23162e-15	7.26361e-14	4.61414	3.93922	4.2657	0	0	0	RP11-351I24.3	processed_pseudogene
ENSG00000229161	22.5147	3.70406	0.453924	8.16008	3.34799e-16	8.22528e-15	0.596113	0.508918	0.610674	0	0	0	TCP1P1	unprocessed_pseudogene
ENSG00000232004	19.7885	3.69954	0.468252	7.90074	2.77248e-15	6.29277e-14	0.727593	0.799587	0.493559	0	0	0	CAP1P2	processed_pseudogene
ENSG00000258608	24.7247	3.69056	0.432133	8.54033	1.33836e-17	3.70932e-16	3.16931	3.5988	3.1427	0	0	0.182261	DNAJC19P9	processed_pseudogene
ENSG00000225402	23.3348	3.68661	0.45328	8.13318	4.1818e-16	1.01716e-14	0.874992	0.978221	0.801628	0	0	0	AC010878.3	processed_pseudogene
ENSG00000241889	37.0087	3.68222	0.40656	9.05701	1.34073e-19	4.26747e-18	1.96132	1.72095	1.73154	0	0.0429279	0.0871576	RP11-435F17.3	processed_pseudogene
ENSG00000226784	24.0334	3.68076	0.445584	8.26053	1.45033e-16	3.70076e-15	1.16903	1.56196	1.4106	0.0369538	0	0	PGAM4	protein_coding
ENSG00000229994	34.0574	3.67652	0.42012	8.75111	2.11267e-18	6.20723e-17	1.23094	1.57984	1.29915	0	0.0355633	0.0361025	RPL5P4	processed_pseudogene
ENSG00000256968	22.7373	3.67586	0.455468	8.07053	6.99943e-16	1.66765e-14	3.67447	2.56967	3.52396	0	0	0	SNRPEP2	processed_pseudogene
ENSG00000234369	22.7618	3.64968	0.44608	8.18166	2.79967e-16	6.91292e-15	1.29748	0.881278	1.1842	0	0	0.0358999	TATDN1P1	processed_pseudogene
ENSG00000258645	20.4845	3.64185	0.458139	7.94922	1.87683e-15	4.32822e-14	2.63744	2.67764	3.21302	0	0	0	HSPE1P2	processed_pseudogene
ENSG00000216657	50.3881	3.63206	0.35019	10.3717	3.33568e-25	1.5502e-23	2.50064	1.74318	2.35643	0.0817043	0.182133	0.0616317	GLRX3P2	processed_pseudogene
ENSG00000213862	30.508	3.63103	0.43348	8.37645	5.4549e-17	1.44469e-15	1.18425	1.33628	1.39279	0.035694	0	0	CTD-2270N23.1	processed_pseudogene
ENSG00000256210	20.8881	3.62781	0.463788	7.82213	5.19358e-15	1.14893e-13	4.84718	2.68694	4.77382	0	0	0	AC005255.3	processed_pseudogene
ENSG00000197358	140.971	3.61511	0.219556	16.4656	6.48674e-61	1.36697e-58	4.41751	4.00633	4.3724	0.196193	0.337952	0.383439	BNIP3P1	transcribed_processed_pseudogene
ENSG00000235363	19.0303	3.59783	0.456309	7.88464	3.15439e-15	7.11339e-14	4.55635	3.33813	4.68945	0	0.14004	0	SNRPGP10	processed_pseudogene
ENSG00000236773	19.8617	3.58822	0.461399	7.77683	7.43668e-15	1.62457e-13	4.15473	2.80805	3.84097	0	0	0	RP11-365O16.1	processed_pseudogene
ENSG00000241061	38.5896	3.58798	0.408795	8.77696	1.67958e-18	4.98268e-17	1.29312	1.71845	1.2607	0	0.105735	0	RPL5P1	processed_pseudogene
ENSG00000214881	15.1629	3.58013	0.475216	7.53369	4.93259e-14	9.81899e-13	2.40252	3.1666	2.43277	0.0819411	0	0	TMEM14D	processed_pseudogene
ENSG00000225568	19.0628	3.57659	0.468105	7.64057	2.16265e-14	4.5069e-13	0.845029	1.40528	0.870949	0	0	0	RP11-384B12.3	processed_pseudogene
ENSG00000240395	61.7201	3.5729	0.352535	10.1349	3.86807e-24	1.67948e-22	2.23652	1.84859	2.76269	0.0651375	0.181504	0.0737024	RPL5P23	processed_pseudogene
ENSG00000256211	17.528	3.57252	0.467092	7.64843	2.03442e-14	4.26513e-13	1.70477	1.43675	1.73003	0	0	0	RP11-1018J11.1	processed_pseudogene
ENSG00000255967	23.5867	3.56628	0.453837	7.85806	3.90113e-15	8.68517e-14	0.362743	0.418345	0.335827	0	0	0	RP11-438L7.3	processed_pseudogene
ENSG00000237214	81.9143	3.56571	0.315155	11.3141	1.11683e-29	6.77443e-28	5.13451	4.98607	3.87308	0.485733	0.216557	0.0549602	RP11-12M9.3	processed_pseudogene
ENSG00000230146	19.8157	3.56225	0.467694	7.61663	2.60394e-14	5.35352e-13	0.816107	0.638672	0.713695	0	0	0	SEPHS1P4	processed_pseudogene
ENSG00000217241	76.3736	3.56084	0.289821	12.2863	1.07258e-34	8.32357e-33	6.36192	6.06107	5.86471	0.307279	0.627898	0.231789	CBX3P9	processed_pseudogene
ENSG00000225131	25.5359	3.55701	0.454536	7.82559	5.05294e-15	1.11985e-13	1.58918	1.07297	1.02772	0	0	0	PSME2P2	processed_pseudogene
ENSG00000250321	51.2175	3.55508	0.367707	9.66823	4.11422e-22	1.55926e-20	15.3608	12.2615	11.3146	0.199082	0.44379	1.1263	RP11-478C6.4	processed_pseudogene
ENSG00000250526	18.9405	3.55275	0.462984	7.67359	1.67253e-14	3.53982e-13	0.534011	0.407193	0.572031	0	0	0	CCT6P2	processed_pseudogene
ENSG00000242083	18.9627	3.53305	0.463256	7.62657	2.41077e-14	4.98152e-13	1.01135	0.855637	1.11186	0	0	0	RPL7AP31	processed_pseudogene
ENSG00000225259	68.3181	3.53093	0.316502	11.1561	6.68717e-29	3.86449e-27	2.43459	2.04468	2.56775	0.153918	0.228741	0.0290262	ST13P6	processed_pseudogene
ENSG00000214552	19.8789	3.52135	0.461509	7.63007	2.34632e-14	4.85655e-13	1.1828	1.08899	1.52983	0	0	0	COPS8P2	processed_pseudogene
ENSG00000233846	40.7628	3.51278	0.357162	9.83526	7.93593e-23	3.15951e-21	4.38933	3.71543	3.79152	0.116097	0.323502	0.197044	RP11-307L3.2	processed_pseudogene
ENSG00000226723	43.9952	3.51134	0.353218	9.941	2.76049e-23	1.13222e-21	2.48884	2.45107	2.52099	0.144973	0.0807925	0.164035	RP11-142L4.3	processed_pseudogene
ENSG00000237668	23.5475	3.50687	0.445088	7.87904	3.29917e-15	7.39892e-14	2.52132	1.92725	2.83636	0	0.0847018	0	RPS15AP38	processed_pseudogene
ENSG00000271707	20.247	3.50527	0.458988	7.63695	2.22425e-14	4.63133e-13	0.956447	1.03958	1.3728	0	0.0383789	0	ATP1B3P1	processed_pseudogene
ENSG00000213943	11.1174	3.50345	0.494162	7.08968	1.34423e-12	2.31896e-11	0.511626	0.667317	0.468728	0	0	0	KRT18P17	processed_pseudogene
ENSG00000214612	27.8018	3.5014	0.445068	7.8671	3.62948e-15	8.09513e-14	1.96009	2.04525	2.59693	0	0.0726015	0	RPS19P1	processed_pseudogene
ENSG00000258033	21.6368	3.49935	0.463084	7.55662	4.13672e-14	8.28192e-13	0.538361	0.7339	0.706421	0	0	0	RP11-350G24.2	unprocessed_pseudogene
ENSG00000232727	20.6919	3.49897	0.464963	7.52527	5.26098e-14	1.04642e-12	0.943389	0.760654	1.47715	0	0	0	YWHAEP1	processed_pseudogene
ENSG00000267533	27.362	3.49238	0.442006	7.90121	2.76202e-15	6.27488e-14	0.855012	0.594772	0.960877	0.0246252	0	0	RP11-815J4.7	processed_pseudogene
ENSG00000267422	52.276	3.48758	0.337378	10.3373	4.7779e-25	2.19954e-23	1.55367	1.50197	1.45689	0.0592242	0.132021	0.0670116	CTD-2554C21.1	transcribed_processed_pseudogene
ENSG00000230667	17.9923	3.48627	0.471524	7.39362	1.42886e-13	2.72241e-12	0.863854	0.563365	1.16075	0	0	0	SETSIP	protein_coding
ENSG00000257674	16.0696	3.47936	0.471864	7.37364	1.66037e-13	3.1439e-12	0.462685	0.393126	0.494136	0	0	0	RP11-76E16.2	processed_pseudogene
ENSG00000237828	16.8168	3.47246	0.479336	7.2443	4.34675e-13	7.84759e-12	0.656009	0.484861	0.841408	0	0	0	PA2G4P1	processed_pseudogene
ENSG00000203914	17.6464	3.47159	0.472522	7.34693	2.02807e-13	3.79894e-12	0.403674	0.588244	0.505006	0	0	0	HSP90B3P	processed_pseudogene
ENSG00000198134	17.1298	3.46598	0.467894	7.40761	1.28598e-13	2.46169e-12	2.06783	2.29688	2.49335	0	0	0	RP11-267J23.4	processed_pseudogene
ENSG00000227203	22.4873	3.46477	0.438615	7.89934	2.80374e-15	6.35784e-14	2.62661	2.94926	2.13436	0	0	0.16747	SUB1P1	processed_pseudogene
ENSG00000226284	23.6147	3.46065	0.439485	7.87435	3.42527e-15	7.66063e-14	1.59602	1.72941	2.24954	0.0530388	0	0.0600129	ARPC3P1	processed_pseudogene
ENSG00000258427	211.474	3.45809	0.180917	19.1143	1.91976e-81	6.09462e-79	19.1533	18.8582	18.0879	1.23848	1.80052	1.64504	RBM8B	processed_pseudogene
ENSG00000232553	23.9811	3.45762	0.445134	7.76759	7.99955e-15	1.73976e-13	0.589977	0.659581	0.796867	0	0.0243501	0	AC006026.10	processed_pseudogene
ENSG00000257043	24.1476	3.45653	0.453809	7.61672	2.602e-14	5.35352e-13	1.83591	1.16308	2.49893	0	0.0631444	0	RP11-137N23.1	processed_pseudogene
ENSG00000213452	11.5212	3.45643	0.491713	7.02937	2.07472e-12	3.50736e-11	0.677256	0.694495	0.847264	0	0	0	AKR1B1P2	processed_pseudogene
ENSG00000233971	20.897	3.45428	0.470052	7.3487	2.00137e-13	3.7518e-12	2.41401	4.72291	2.65393	0	0	0	RPS20P10	processed_pseudogene
ENSG00000260521	21.2654	3.45037	0.46239	7.46202	8.5203e-14	1.6649e-12	0.605477	0.544912	0.465957	0	0	0	CTD-2576F9.1	processed_pseudogene
ENSG00000230793	18.746	3.43993	0.467769	7.35392	1.92483e-13	3.61385e-12	0.623209	0.780341	0.469815	0	0	0	SMARCE1P5	processed_pseudogene
ENSG00000235411	13.3964	3.43518	0.483419	7.106	1.19453e-12	2.07241e-11	0.547668	0.620726	0.664385	0	0	0	AC007041.2	processed_pseudogene
ENSG00000224520	22.1551	3.431	0.412489	8.31779	8.96211e-17	2.32815e-15	1.00997	0.731401	0.977767	0.0390735	0.0435509	0.0442113	KRT8P45	processed_pseudogene
ENSG00000261614	17.8599	3.42565	0.467052	7.33463	2.22341e-13	4.14578e-12	0.580327	0.814347	0.638004	0	0	0	YBX3P1	processed_pseudogene
ENSG00000218739	85.0173	3.42009	0.237211	14.4179	3.99211e-47	5.33264e-45	1.23037	1.17724	1.25566	0.0902608	0.107311	0.108938	CEBPZOS	protein_coding
ENSG00000215210	27.0862	3.40362	0.421421	8.07653	6.66342e-16	1.5907e-14	1.23254	0.818423	0.944423	0.048407	0.0269769	0.027386	RBMXP2	processed_pseudogene
ENSG00000232702	17.8311	3.38293	0.458877	7.37218	1.67862e-13	3.17108e-12	2.00463	1.41938	1.78408	0	0	0.0699931	RP3-437C15.1	processed_pseudogene
ENSG00000228834	16.822	3.3827	0.470795	7.18507	6.71714e-13	1.19767e-11	2.69496	2.37266	3.05538	0	0	0	RP11-249L21.4	processed_pseudogene
ENSG00000234975	97.0485	3.38134	0.2602	12.9952	1.30292e-38	1.18401e-36	13.6592	9.8608	10.826	0.754773	1.52957	0.465828	FTH1P2	processed_pseudogene
ENSG00000213684	19.2449	3.38048	0.472601	7.15293	8.49444e-13	1.50034e-11	0.716225	0.441611	1.07374	0	0	0	LDHBP2	processed_pseudogene
ENSG00000213326	92.5419	3.37865	0.279711	12.0791	1.36259e-33	1.00327e-31	5.95558	6.292	4.78784	0.337692	0.268849	0.655021	RPS7P11	processed_pseudogene
ENSG00000159713	253.027	3.37063	0.154452	21.8232	1.3972e-105	9.48737e-103	7.1819	7.3809	6.17365	0.734277	0.637884	0.537594	TPPP3	protein_coding
ENSG00000218502	20.7735	3.37024	0.46916	7.18357	6.79161e-13	1.2083e-11	1.69088	1.49969	2.6025	0	0	0	H2AFZP3	processed_pseudogene
ENSG00000238072	30.6853	3.36853	0.402946	8.35975	6.28492e-17	1.66092e-15	4.48082	5.82231	4.18258	0.219145	0.244256	0.12398	RP11-305M3.2	processed_pseudogene
ENSG00000248180	23.7839	3.36829	0.451575	7.45897	8.71997e-14	1.69984e-12	0.613814	0.789164	1.15683	0	0.0316674	0	GAPDHP60	processed_pseudogene
ENSG00000242445	29.3329	3.34769	0.409577	8.17352	2.99518e-16	7.38077e-15	1.28308	1.36731	1.50063	0.0353813	0.0394356	0.0800672	RPL7AP11	processed_pseudogene
ENSG00000219023	44.9143	3.34584	0.388229	8.61821	6.80101e-18	1.91533e-16	3.78377	2.87402	4.77156	0.288466	0.0803803	0.163198	RP3-340B19.2	processed_pseudogene
ENSG00000213856	18.2872	3.34232	0.46555	7.17931	7.00658e-13	1.24383e-11	0.846831	0.722963	0.846358	0	0	0	VDAC1P2	processed_pseudogene
ENSG00000233994	26.5216	3.33875	0.403028	8.28417	1.18938e-16	3.06692e-15	2.47541	1.74069	2.05093	0.139489	0.155472	0	GDI2P2	processed_pseudogene
ENSG00000241095	21.6329	3.32248	0.464801	7.14818	8.7936e-13	1.55094e-11	0.593434	0.339813	0.477375	0	0	0	CYP51A1P1	processed_pseudogene
ENSG00000214110	67.4743	3.31831	0.294372	11.2725	1.79359e-29	1.07726e-27	2.60087	2.66825	3.19575	0.198284	0.252578	0.192306	LDHAP4	processed_pseudogene
ENSG00000253785	24.1572	3.31226	0.445523	7.43456	1.0492e-13	2.02589e-12	0.959338	0.790276	0.971418	0	0.0364688	0	CTC-308K20.3	processed_pseudogene
ENSG00000259340	14.0142	3.30615	0.483174	6.84257	7.7787e-12	1.242e-10	4.45799	3.23956	6.65143	0	0	0	CTD-2027G2.1	processed_pseudogene
ENSG00000236570	17.6539	3.30489	0.452729	7.29992	2.87934e-13	5.29214e-12	1.01329	0.667774	0.644943	0.0460793	0	0.0260692	RAD23BP1	processed_pseudogene
ENSG00000263846	15.7286	3.30221	0.472011	6.99603	2.6331e-12	4.40863e-11	0.773154	0.696733	0.618178	0	0	0	CIAPIN1P	processed_pseudogene
ENSG00000258016	10.8033	3.29078	0.495342	6.64345	3.0643e-11	4.57307e-10	2.06225	2.35876	2.26721	0	0	0	HIGD1AP1	processed_pseudogene
ENSG00000253506	17.7624	3.28321	0.470443	6.97898	2.97326e-12	4.96458e-11	1.01061	0.571196	0.956737	0	0	0	NACA2	protein_coding
ENSG00000235916	10.7799	3.27776	0.49096	6.67621	2.45197e-11	3.70218e-10	1.49541	1.45276	1.24719	0	0	0	RP13-444K19.1	processed_pseudogene
ENSG00000270532	18.7771	3.27702	0.47485	6.90117	5.15758e-12	8.38279e-11	1.28998	1.28484	1.16033	0	0	0	PEBP1P2	processed_pseudogene
ENSG00000235008	13.3815	3.26876	0.472381	6.91976	4.52423e-12	7.4175e-11	0.387275	0.410618	0.398296	0	0.0180464	0	RP3-497J21.1	processed_pseudogene
ENSG00000254449	13.9868	3.263	0.486823	6.70264	2.04686e-11	3.12136e-10	0.275006	0.543702	0.493288	0	0	0	SF3A3P2	processed_pseudogene
ENSG00000254270	15.7416	3.25727	0.474241	6.86839	6.49286e-12	1.04488e-10	1.68869	2.09245	2.39801	0	0	0	ERHP1	processed_pseudogene
ENSG00000234925	17.3976	3.25417	0.462947	7.02925	2.0765e-12	3.50796e-11	1.1021	2.51557	1.81744	0.0595151	0	0.0673407	ATP5HP4	processed_pseudogene
ENSG00000108958	42.9301	3.2525	0.352629	9.22359	2.87314e-20	9.56864e-19	3.90269	4.85322	3.93791	0.277154	0.308912	0.235197	AC016292.3	processed_pseudogene
ENSG00000183022	11.7757	3.25063	0.491056	6.61968	3.59982e-11	5.31065e-10	1.25514	0.637137	0.932354	0	0	0	TPM3P8	processed_pseudogene
ENSG00000243759	21.8274	3.24321	0.436453	7.43082	1.07924e-13	2.0806e-12	0.945791	0.832681	0.714855	0.0510744	0	0.0288951	ST13P15	processed_pseudogene
ENSG00000219451	28.8758	3.23305	0.432911	7.46818	8.13126e-14	1.5927e-12	2.39528	1.75486	1.79291	0	0	0.149471	RPL23P8	processed_pseudogene
ENSG00000228217	19.9053	3.22841	0.462497	6.9804	2.94346e-12	4.91817e-11	1.45415	1.54443	1.54158	0	0	0	AL390877.1	processed_pseudogene
ENSG00000213790	76.6468	3.22393	0.269666	11.9553	6.09415e-33	4.30553e-31	2.64169	3.07231	3.38828	0.23776	0.424008	0.134512	OLA1P1	processed_pseudogene
ENSG00000236852	12.5239	3.21817	0.486437	6.61579	3.6958e-11	5.44567e-10	0.486068	0.443787	0.734767	0	0	0	RP11-3D23.1	processed_pseudogene
ENSG00000259032	69.9875	3.21679	0.271596	11.844	2.3112e-32	1.587e-30	9.23305	11.1537	11.6494	1.3653	0.537086	0.908717	ENSAP2	processed_pseudogene
ENSG00000197721	6.51358	3.21583	0.526895	6.10335	1.03867e-09	1.29807e-08	0.189124	0.172673	0.190594	0	0	0.0115559	CR1L	protein_coding
ENSG00000233155	47.7077	3.21523	0.334552	9.61055	7.21653e-22	2.67285e-20	6.18355	7.01942	6.12577	0.264203	0.981591	0.199295	HMGA1P8	processed_pseudogene
ENSG00000225099	11.6231	3.21399	0.486262	6.60959	3.8538e-11	5.66966e-10	1.15307	0.852245	0.950754	0	0.0462688	0	ATP6V1E1P1	processed_pseudogene
ENSG00000254759	27.8985	3.21388	0.441308	7.28262	3.27399e-13	6.00845e-12	0.656626	0.899264	0.902357	0	0.0296416	0.0300911	NAP1L1P1	processed_pseudogene
ENSG00000233585	20.0582	3.21091	0.454807	7.05994	1.66576e-12	2.84553e-11	0.758301	0.698158	0.735587	0.0289056	0	0	AC115617.2	processed_pseudogene
ENSG00000215086	14.3217	3.2088	0.470244	6.82369	8.87292e-12	1.40478e-10	0.805152	0.87832	0.616939	0	0	0.0357795	NPM1P24	processed_pseudogene
ENSG00000121089	27.3417	3.20762	0.402004	7.97908	1.47426e-15	3.42244e-14	1.81769	1.73861	1.85032	0.130878	0.0486251	0.0987249	NACA3P	processed_pseudogene
ENSG00000231434	12.5907	3.20542	0.481702	6.65437	2.84521e-11	4.26694e-10	0.30197	0.409616	0.232387	0	0	0.0147609	RP11-144L1.8	processed_pseudogene
ENSG00000225695	22.1471	3.19954	0.444997	7.19001	6.47875e-13	1.15601e-11	0.928665	0.779936	0.821749	0.0293558	0	0.0332158	HNRNPA1P35	processed_pseudogene
ENSG00000230777	18.823	3.19899	0.448474	7.13304	9.81729e-13	1.71908e-11	5.10229	3.79333	4.76798	0	0	0.374115	RP11-318C24.1	processed_pseudogene
ENSG00000224781	14.0211	3.19653	0.483785	6.60734	3.91299e-11	5.74493e-10	0.601845	0.285451	0.621559	0	0	0	EIF4A2P4	processed_pseudogene
ENSG00000236493	28.2849	3.19313	0.383459	8.32718	8.27901e-17	2.15757e-15	1.55022	1.16192	1.53627	0.056596	0.0315406	0.192113	EIF2S2P3	processed_pseudogene
ENSG00000259137	13.6085	3.19278	0.478915	6.66669	2.61629e-11	3.94055e-10	1.02739	1.11326	1.04261	0	0	0	RP11-305B6.1	processed_pseudogene
ENSG00000214973	16.6999	3.1777	0.466376	6.81361	9.51787e-12	1.50009e-10	0.852043	1.01353	1.38635	0	0.0492329	0	CHCHD3P3	processed_pseudogene
ENSG00000214535	129.521	3.17724	0.240735	13.198	9.00537e-40	8.70104e-38	11.213	11.0889	12.5727	1.66292	1.20879	0.327231	RPS15AP1	processed_pseudogene
ENSG00000175730	25.5387	3.15885	0.389674	8.10637	5.21523e-16	1.25602e-14	1.81769	2.14717	2.07375	0.133348	0.148628	0.100588	BAK1P1	processed_pseudogene
ENSG00000178715	22.1978	3.15768	0.441544	7.15145	8.58632e-13	1.51547e-11	1.74299	2.02657	1.58773	0	0.0719385	0.0730293	RP11-169K16.8	processed_pseudogene
ENSG00000239246	81.1291	3.15612	0.271344	11.6314	2.85345e-31	1.8502e-29	7.46596	6.95019	6.70586	0.885404	0.775391	0.214677	RP11-464D20.2	processed_pseudogene
ENSG00000181260	15.8365	3.14982	0.473751	6.64868	2.95742e-11	4.41895e-10	0.554738	0.729337	0.512292	0	0	0	MTHFD2P7	processed_pseudogene
ENSG00000228335	25.0626	3.13944	0.419641	7.48124	7.36221e-14	1.44903e-12	1.54519	1.7998	1.3432	0	0.103819	0.105393	AC073063.10	processed_pseudogene
ENSG00000233205	16.4088	3.13766	0.455228	6.89251	5.48159e-12	8.87988e-11	1.73681	1.75897	1.68479	0.0662053	0.0737917	0	AC108479.2	processed_pseudogene
ENSG00000073905	100.947	3.13161	0.250099	12.5215	5.69606e-36	4.6106e-34	4.91291	4.42853	4.21349	0.400043	0.371569	0.528085	VDAC1P1	processed_pseudogene
ENSG00000213005	13.726	3.12813	0.481987	6.49006	8.5801e-11	1.21659e-09	0.863854	0.957721	0.98928	0	0	0	PTTG3P	processed_pseudogene
ENSG00000269153	11.3761	3.12697	0.49141	6.36327	1.97508e-10	2.70481e-09	0.613068	0.959554	0.886839	0	0	0	LYPLA2P2	processed_pseudogene
ENSG00000215349	12.9793	3.1261	0.47878	6.52931	6.60741e-11	9.48991e-10	0.549003	0.495739	0.812493	0.0273666	0	0	MRPL3P1	processed_pseudogene
ENSG00000166292	57.5387	3.12412	0.325936	9.58508	9.23827e-22	3.40618e-20	1.22347	1.13956	1.4936	0.0583682	0.0433711	0.253165	TMEM100	protein_coding
ENSG00000214019	19.8424	3.11971	0.472792	6.59848	4.15392e-11	6.0804e-10	0.397835	0.343546	0.40721	0	0	0	RP6-218J18.2	processed_pseudogene
ENSG00000237842	35.1341	3.10743	0.363956	8.53794	1.3664e-17	3.77845e-16	0.940308	1.00346	0.877131	0.0369297	0.0411614	0.125357	RP11-110J1.2	processed_pseudogene
ENSG00000205105	26.8176	3.10447	0.399264	7.77548	7.51634e-15	1.64051e-13	6.24832	7.2903	6.36972	0.883427	0.32822	0	COX17P1	processed_pseudogene
ENSG00000254013	19.4466	3.1002	0.431073	7.19182	6.39346e-13	1.14246e-11	0.789503	0.660958	0.767041	0.0713881	0	0.026925	MAP2K1P1	processed_pseudogene
ENSG00000228847	15.0101	3.0965	0.478739	6.46802	9.92942e-11	1.39899e-09	1.03868	1.54443	1.48448	0	0	0	ATP5G2P4	processed_pseudogene
ENSG00000265273	17.3415	3.09583	0.474026	6.53092	6.53667e-11	9.39935e-10	0.348149	0.402761	0.449316	0	0	0	PGDP1	processed_pseudogene
ENSG00000185275	12.205	3.09519	0.489942	6.31746	2.65897e-10	3.58118e-09	3.68027	2.52888	1.77631	0.116336	0	0	CD24P4	processed_pseudogene
ENSG00000253173	15.1891	3.0938	0.489387	6.32179	2.5855e-10	3.48993e-09	2.16981	0.625601	1.88326	0	0	0	RP11-152C15.1	processed_pseudogene
ENSG00000213560	10.4399	3.08608	0.498037	6.19649	5.77348e-10	7.41633e-09	1.02	0.982444	0.862595	0	0	0	RP11-386I14.3	processed_pseudogene
ENSG00000254893	168.411	3.07799	0.211057	14.5837	3.56757e-48	5.01203e-46	11.7755	14.225	12.4245	0.819411	1.08455	2.20199	RP11-466P24.2	processed_pseudogene
ENSG00000232842	13.0635	3.07529	0.473127	6.49992	8.03604e-11	1.1421e-09	0.618163	0.656537	0.558242	0	0.0318918	0	RP5-961K14.1	processed_pseudogene
ENSG00000258090	12.2507	3.06913	0.485261	6.32471	2.53711e-10	3.43219e-09	0.753187	0.61301	0.794922	0	0	0	RP11-734E19.1	processed_pseudogene
ENSG00000133020	19.6857	3.06757	0.430937	7.11838	1.09205e-12	1.90407e-11	0.278025	0.299523	0.142904	0.0280778	0.0156476	0.0158849	MYH8	protein_coding
ENSG00000117115	84.1672	3.06613	0.243926	12.5699	3.09003e-36	2.56925e-34	0.88576	0.952769	1.00184	0.141726	0.0368589	0.122944	PADI2	protein_coding
ENSG00000256849	12.2807	3.06415	0.484428	6.32529	2.52757e-10	3.42118e-09	0.334902	0.341855	0.368186	0	0	0	RP11-405A12.1	processed_pseudogene
ENSG00000270503	10.144	3.0633	0.495046	6.1879	6.09729e-10	7.80766e-09	0.360392	0.483492	0.358476	0	0	0	RP11-407N17.6	processed_pseudogene
ENSG00000266282	15.9724	3.06209	0.464619	6.59053	4.38248e-11	6.40346e-10	2.98799	2.96191	2.51846	0	0.143877	0	UBL5P2	processed_pseudogene
ENSG00000225603	9.10216	3.05868	0.503368	6.07643	1.22886e-09	1.52022e-08	0.340613	0.36908	0.201635	0	0	0	RP11-325P15.1	processed_pseudogene
ENSG00000248569	34.2621	3.05445	0.354462	8.61714	6.86489e-18	1.9311e-16	1.70117	1.67782	1.53719	0.120811	0.134654	0.136696	CRSP8P	processed_pseudogene
ENSG00000234335	16.9238	3.04332	0.461653	6.59223	4.33255e-11	6.33428e-10	0.847629	0.707563	0.807621	0.0366188	0	0	RPS4XP11	processed_pseudogene
ENSG00000244153	32.2104	3.03393	0.379487	7.99483	1.29753e-15	3.03232e-14	0.44113	0.456185	0.39837	0.030628	0.0455169	0.0115518	WWP1P1	processed_pseudogene
ENSG00000251548	9.85147	3.03291	0.495613	6.11951	9.38618e-10	1.17846e-08	0.669522	0.8273	0.891023	0	0	0	RP11-215G15.4	processed_pseudogene
ENSG00000219507	14.6713	3.01895	0.455187	6.63232	3.30451e-11	4.88732e-10	1.65502	1.39482	1.25966	0	0.0613017	0.124462	FTH1P8	processed_pseudogene
ENSG00000265574	16.4866	3.01198	0.455113	6.6181	3.63846e-11	5.36443e-10	0.657125	0.663555	0.629216	0.027473	0	0.0310854	WDR45BP1	processed_pseudogene
ENSG00000228158	20.4245	3.0099	0.393568	7.64773	2.04555e-14	4.28478e-13	2.259	2.14461	2.64636	0.335972	0.160488	0.108614	TLE1P1	processed_pseudogene
ENSG00000248590	16.4014	3.00662	0.436521	6.88769	5.67062e-12	9.16787e-11	0.350235	0.509932	0.385043	0.0633376	0.0235318	0	GLDCP1	transcribed_processed_pseudogene
ENSG00000228110	13.9162	2.99699	0.481441	6.22504	4.81445e-10	6.27007e-09	0.543367	0.33411	0.469362	0	0	0	ST13P19	processed_pseudogene
ENSG00000268140	9.86468	2.99608	0.499439	5.99888	1.98681e-09	2.38544e-08	0.560354	0.454766	0.38788	0	0	0	PCGF7P	processed_pseudogene
ENSG00000206228	14.8057	2.99276	0.480737	6.22535	4.80492e-10	6.26099e-09	0.779011	0.496745	0.761274	0	0	0	HNRNPA1P4	processed_pseudogene
ENSG00000248626	12.88	2.99256	0.496857	6.02297	1.71241e-09	2.07227e-08	0.58542	0.746599	0.309882	0	0	0	GAPDHP40	processed_pseudogene
ENSG00000219487	11.544	2.98682	0.486616	6.13795	8.3594e-10	1.05659e-08	0.919796	0.822649	0.830637	0	0	0.048173	RP11-365H23.1	processed_pseudogene
ENSG00000250492	11.5931	2.97519	0.489614	6.07661	1.22752e-09	1.51933e-08	0.163808	0.202411	0.218001	0	0	0	INTS6P1	processed_pseudogene
ENSG00000243859	15.4006	2.97316	0.483546	6.14866	7.81406e-10	9.89201e-09	0.771017	0.506065	0.519524	0	0	0	RPL5P17	processed_pseudogene
ENSG00000213650	14.4576	2.97058	0.480944	6.17657	6.5509e-10	8.34915e-09	0.880317	0.8165	0.573516	0	0	0	RP11-760D2.7	processed_pseudogene
ENSG00000242262	16.9779	2.96938	0.448558	6.61984	3.59588e-11	5.30805e-10	1.23934	0.942173	1.32358	0.137677	0	0	RP11-100N21.1	processed_pseudogene
ENSG00000224785	11.5626	2.96619	0.484413	6.12326	9.1678e-10	1.15281e-08	0.32664	0.208286	0.385704	0.0156792	0	0	AC006026.9	processed_pseudogene
ENSG00000236349	42.4051	2.96584	0.338832	8.75313	2.07523e-18	6.11193e-17	1.51474	1.34347	1.09169	0.0872521	0.170188	0.0987249	SUCLG2P2	processed_pseudogene
ENSG00000236048	12.1035	2.96388	0.479633	6.17947	6.43156e-10	8.20989e-09	0.474975	0.543265	0.381593	0	0.0263895	0	AC013470.6	processed_pseudogene
ENSG00000228328	13.4442	2.95908	0.491685	6.01824	1.76324e-09	2.12956e-08	0.384512	0.218846	0.63409	0	0	0	RP11-516A11.1	processed_pseudogene
ENSG00000230311	61.1054	2.95349	0.264379	11.1714	5.62727e-29	3.28302e-27	7.12034	7.45585	7.71775	0.974816	0.651912	0.808863	TOMM20P4	processed_pseudogene
ENSG00000218208	16.6547	2.93524	0.471688	6.22283	4.88261e-10	6.35207e-09	0.975942	1.06926	1.87764	0	0.0704901	0	RP11-367G18.2	processed_pseudogene
ENSG00000228929	466.253	2.9304	0.137855	21.2572	2.83076e-100	1.72995e-97	35.6188	32.9394	37.8939	3.66574	4.22429	5.48346	RPS13P2	processed_pseudogene
ENSG00000233229	11.6055	2.92994	0.488283	6.00049	1.96718e-09	2.36303e-08	0.563229	0.480844	0.59106	0	0	0	CNOT7P1	processed_pseudogene
ENSG00000101825	1107.41	2.92558	0.0973876	30.0406	2.90016e-198	1.18157e-194	7.985	6.95488	8.72228	1.02479	0.952383	1.06808	MXRA5	protein_coding
ENSG00000225137	341.357	2.92042	0.135177	21.6045	1.62978e-103	1.04842e-100	7.55954	6.85399	7.14968	0.968982	0.788584	0.957169	DYNC1I2P1	processed_pseudogene
ENSG00000101076	114.835	2.91824	0.187152	15.5928	8.14485e-55	1.42215e-52	1.40054	1.38156	1.54836	0.19321	0.158679	0.195603	HNF4A	protein_coding
ENSG00000213087	12.4868	2.90694	0.488261	5.95367	2.62192e-09	3.1098e-08	1.20571	1.2009	1.14478	0	0	0	RP11-613F7.1	processed_pseudogene
ENSG00000236698	133.759	2.90677	0.197564	14.7131	5.31081e-49	7.59197e-47	13.5888	12.7142	12.9548	1.42973	1.73843	1.61773	EIF1AXP1	processed_pseudogene
ENSG00000230291	14.3276	2.90627	0.47989	6.05612	1.39441e-09	1.71374e-08	1.5043	0.784826	1.59868	0	0.0724346	0	RP11-244J10.1	processed_pseudogene
ENSG00000226098	10.6811	2.90505	0.497929	5.83427	5.40257e-09	6.17997e-08	0.786817	0.684167	1.34558	0	0	0	SEC11B	processed_pseudogene
ENSG00000233225	231.399	2.898	0.156016	18.5751	5.11415e-77	1.48828e-74	10.4881	8.86211	10.0265	1.45288	1.09788	1.17025	AC004987.9	processed_pseudogene
ENSG00000249129	25.2554	2.89564	0.395227	7.32653	2.36197e-13	4.38407e-12	1.129	0.91888	1.24121	0.146323	0.0326181	0.0662254	SUDS3P1	processed_pseudogene
ENSG00000250829	6.21065	2.88908	0.522939	5.52471	3.30034e-08	3.39264e-07	0.659646	1.03246	0.773553	0	0	0	RP11-11N5.1	lincRNA
ENSG00000234322	13.494	2.88728	0.47742	6.04767	1.46955e-09	1.79706e-08	0.658405	0.432151	0.466994	0	0.0306807	0	ST13P18	processed_pseudogene
ENSG00000213131	11.2726	2.88646	0.482616	5.98086	2.21959e-09	2.6506e-08	0.677784	0.723304	0.779016	0	0	0.0451792	YWHAZP4	processed_pseudogene
ENSG00000232454	11.0932	2.88519	0.484044	5.96059	2.51323e-09	2.98523e-08	1.67787	1.26444	1.43471	0.0805404	0	0	RP11-3J10.7	processed_pseudogene
ENSG00000213985	84.4097	2.88454	0.224844	12.8291	1.12701e-37	9.83924e-36	3.9391	3.60126	4.04728	0.477125	0.584979	0.350911	AC078899.1	processed_pseudogene
ENSG00000254373	11.4306	2.88259	0.499038	5.77629	7.63652e-09	8.54347e-08	1.70306	1.12775	1.44025	0	0	0	RP11-34P1.2	processed_pseudogene
ENSG00000180389	52.5553	2.88245	0.322897	8.92685	4.38302e-19	1.34433e-17	5.15564	4.25641	4.23545	0.807705	0.245525	0.249248	ATP5EP2	protein_coding
ENSG00000214784	191.145	2.8803	0.188918	15.2463	1.74261e-52	2.89783e-50	9.95837	8.39917	8.33581	0.830443	0.84847	1.68352	AC010468.1	processed_pseudogene
ENSG00000241007	9.78968	2.8728	0.496988	5.78042	7.45145e-09	8.34405e-08	0.419834	0.388293	0.33568	0	0	0	SEPT7P6	processed_pseudogene
ENSG00000230383	27.9818	2.87154	0.39177	7.32966	2.30739e-13	4.28928e-12	1.01217	1.14856	1.53006	0.131182	0.10966	0.0371077	AC009245.3	processed_pseudogene
ENSG00000250420	18.4122	2.86964	0.408434	7.02596	2.12604e-12	3.58421e-11	0.335574	0.323218	0.297978	0.0418191	0.0279666	0.00946357	AACSP1	transcribed_unprocessed_pseudogene
ENSG00000240371	14.6622	2.86891	0.474277	6.04902	1.45733e-09	1.7839e-08	0.663492	0.649048	0.729434	0.0358298	0	0	RPS4XP13	processed_pseudogene
ENSG00000267185	24.3428	2.86887	0.401486	7.14562	8.95922e-13	1.57787e-11	2.19036	1.92841	1.95654	0.177425	0.0659186	0.200754	PTP4A2P1	processed_pseudogene
ENSG00000224628	13.1556	2.85859	0.487552	5.86316	4.54144e-09	5.23905e-08	0.201035	0.359604	0.363096	0	0	0	RP5-854E16.2	processed_pseudogene
ENSG00000224040	11.1993	2.85582	0.490192	5.82591	5.68007e-09	6.47619e-08	1.5043	1.64813	1.40573	0	0	0	HMGN1P4	processed_pseudogene
ENSG00000217716	22.4665	2.85268	0.413335	6.90162	5.14126e-12	8.36181e-11	1.72202	1.58951	2.08734	0.0572261	0.255134	0.0647507	RPS10P3	processed_pseudogene
ENSG00000213492	10.5461	2.85112	0.496597	5.74132	9.39416e-09	1.03535e-07	0.262325	0.348995	0.201877	0	0	0	NT5C3AP1	transcribed_processed_pseudogene
ENSG00000263781	12.3994	2.85	0.492382	5.78819	7.11474e-09	7.9853e-08	1.5876	0.756264	1.97305	0	0	0	RP11-321A17.3	processed_pseudogene
ENSG00000237931	8.59738	2.84921	0.506706	5.623	1.87666e-08	2.00152e-07	0.725143	0.363191	0.605881	0	0	0	CLIC4P3	processed_pseudogene
ENSG00000251583	7.60788	2.84761	0.512022	5.56151	2.67457e-08	2.78212e-07	0.566121	0.886074	0.475942	0	0	0	AC008427.2	processed_pseudogene
ENSG00000230662	10.2731	2.84628	0.499888	5.69383	1.24222e-08	1.3508e-07	0.204618	0.166536	0.134973	0	0	0	TNPO1P2	processed_pseudogene
ENSG00000235649	8.52995	2.84499	0.498475	5.7074	1.14718e-08	1.2508e-07	0.0763431	0.0682799	0.0899255	0.00706742	0.00787727	0	MXRA5Y	unprocessed_pseudogene
ENSG00000224126	53.7726	2.84046	0.306617	9.26388	1.97134e-20	6.68369e-19	4.16935	4.60236	3.81173	0.511926	0.44379	0.386159	UBE2SP2	processed_pseudogene
ENSG00000232794	10.9102	2.83448	0.491551	5.76639	8.09852e-09	9.01906e-08	0.578576	0.588619	0.540666	0	0	0	HNRNPDP1	processed_pseudogene
ENSG00000236456	14.3724	2.83217	0.4549	6.22592	4.78738e-10	6.24346e-09	1.19315	0.875383	1.59868	0.0483242	0	0.164035	RP4-785G19.2	processed_pseudogene
ENSG00000230580	12.2548	2.82847	0.486031	5.81953	5.90144e-09	6.70979e-08	0.919796	0.891203	1.30013	0	0	0.0642306	AC021016.7	processed_pseudogene
ENSG00000217624	8.47296	2.82796	0.505067	5.59917	2.15375e-08	2.27718e-07	0.474826	0.464489	0.750399	0	0	0	RP11-204C16.4	processed_pseudogene
ENSG00000238165	10.5769	2.81347	0.499189	5.63607	1.73975e-08	1.85793e-07	1.93274	1.1524	2.42837	0	0	0	AC007560.1	processed_pseudogene
ENSG00000234145	11.5915	2.79997	0.494401	5.66336	1.48436e-08	1.5963e-07	0.399353	0.357174	0.376323	0	0	0	NAP1L4P3	processed_pseudogene
ENSG00000230787	15.8229	2.794	0.485764	5.75176	8.83182e-09	9.77338e-08	0.549725	0.215103	0.45327	0	0	0	PSAT1P3	processed_pseudogene
ENSG00000250539	57.3855	2.78748	0.273456	10.1935	2.12011e-24	9.4058e-23	1.96203	1.87134	2.56148	0.258261	0.265712	0.269742	KRT8P33	processed_pseudogene
ENSG00000225357	7.33489	2.78612	0.510545	5.45715	4.83831e-08	4.86118e-07	0.505583	0.37682	0.397022	0	0	0	RPF2P1	processed_pseudogene
ENSG00000225912	13.6744	2.78367	0.479972	5.79965	6.64516e-09	7.49267e-08	1.00056	1.33114	1.15501	0	0.0722685	0	RP13-258O15.1	processed_pseudogene
ENSG00000260747	56.4725	2.77738	0.292663	9.49004	2.30956e-21	8.35166e-20	4.63882	5.02058	4.66582	0.575627	0.712875	0.361842	RP11-421N8.1	processed_pseudogene
ENSG00000188873	21.2959	2.77245	0.440538	6.29334	3.10699e-10	4.13448e-09	1.73431	0.626421	1.32001	0.0864516	0.048179	0.0978191	RPL10AP2	processed_pseudogene
ENSG00000229097	45.4813	2.77153	0.305061	9.08517	1.03534e-19	3.30404e-18	4.70948	3.87954	5.06853	0.513994	0.644504	0.436184	CALM2P2	processed_pseudogene
ENSG00000213036	10.1791	2.76465	0.498944	5.54101	3.0073e-08	3.11234e-07	0.872492	0.415616	0.834092	0	0	0	RP11-365D23.4	processed_pseudogene
ENSG00000258501	10.6238	2.75244	0.495998	5.5493	2.8682e-08	2.97594e-07	0.197337	0.20591	0.332656	0	0	0	EIF3LP1	processed_pseudogene
ENSG00000218418	26.3381	2.75167	0.379441	7.25191	4.10949e-13	7.44438e-12	0.224983	0.167409	0.194631	0.0143404	0.0266394	0.016226	RP11-296E7.1	processed_pseudogene
ENSG00000235174	1081.77	2.74896	0.504058	5.45366	4.93431e-08	4.95152e-07	253.079	263.49	256.864	21.2023	14.1387	1.43531	RPL39P3	processed_pseudogene
ENSG00000233594	10.2397	2.74873	0.500381	5.49327	3.94568e-08	4.00716e-07	0.887439	0.731048	1.02699	0	0	0	BTF3P5	processed_pseudogene
ENSG00000225496	6.93207	2.7487	0.512178	5.3667	8.01913e-08	7.86312e-07	0.474826	0.510938	0.522017	0	0	0	AC104651.2	processed_pseudogene
ENSG00000243199	542.971	2.73168	0.122249	22.3452	1.34323e-110	1.0261e-107	19.1547	20.5232	20.3142	2.6645	2.42656	3.60312	RP11-408P14.1	processed_pseudogene
ENSG00000236792	13.3279	2.72612	0.475372	5.7347	9.76844e-09	1.07514e-07	0.935517	1.07891	1.13676	0.0638142	0	0	RP11-142L4.2	processed_pseudogene
ENSG00000251017	10.9549	2.72367	0.493967	5.51386	3.51048e-08	3.59203e-07	0.579088	0.503539	0.67201	0	0	0	RP11-629B11.4	processed_pseudogene
ENSG00000258445	37.2611	2.72088	0.369029	7.37308	1.66728e-13	3.15362e-12	2.40006	2.5964	2.7162	0	0.203942	0.621104	RP11-307P22.1	processed_pseudogene
ENSG00000230837	11.9192	2.72046	0.485443	5.60408	2.0936e-08	2.2179e-07	1.27287	1.17724	1.27216	0	0.0835784	0	RPL31P2	processed_pseudogene
ENSG00000232801	7.9843	2.71972	0.51288	5.30284	1.14018e-07	1.09731e-06	0.587537	0.229898	0.484447	0	0	0	SDCBPP3	processed_pseudogene
ENSG00000225422	87.6695	2.71684	0.232284	11.6962	1.33251e-31	8.80357e-30	3.69828	4.07553	3.1531	0.46464	0.599654	0.415054	RBMS1P1	processed_pseudogene
ENSG00000231416	14.0792	2.71673	0.486386	5.58554	2.32978e-08	2.44742e-07	0.861884	1.34899	1.60354	0	0	0	RP11-422P24.9	processed_pseudogene
ENSG00000169253	10.0596	2.71444	0.51078	5.3143	1.07066e-07	1.03448e-06	1.37184	0.751508	1.96064	0	0	0	RP11-220D10.1	processed_pseudogene
ENSG00000118976	24.8357	2.71231	0.393514	6.89254	5.48044e-12	8.87988e-11	0.362709	0.222627	0.383119	0.0276521	0.0308207	0.0312881	OTUD4P1	processed_pseudogene
ENSG00000242477	20.5032	2.7105	0.427038	6.34721	2.19256e-10	2.98924e-09	1.07219	1.10129	1.21558	0.08685	0.048401	0.0982699	CTD-2161E19.1	processed_pseudogene
ENSG00000234130	18.628	2.70988	0.456851	5.93164	2.9992e-09	3.52987e-08	0.319851	0.122103	0.222991	0.0101108	0	0.0228804	RP13-88F20.1	processed_pseudogene
ENSG00000180828	184.62	2.70334	0.146531	18.4489	5.32491e-76	1.51358e-73	4.07225	3.98753	3.67568	0.597979	0.579566	0.578548	BHLHE22	protein_coding
ENSG00000255883	22.6053	2.70064	0.42734	6.31966	2.62146e-10	3.53456e-09	1.83683	1.19789	1.26211	0.24798	0.0552791	0	RP11-79P5.10	processed_pseudogene
ENSG00000232260	8.28308	2.69683	0.51417	5.24502	1.5627e-07	1.4698e-06	1.21179	0.51064	0.819834	0	0	0	BTF3L4P1	processed_pseudogene
ENSG00000236814	161.526	2.69317	0.182329	14.7709	2.25611e-49	3.26335e-47	6.22676	5.31066	5.96429	0.942323	0.942579	0.628801	RP11-446E9.1	processed_pseudogene
ENSG00000235225	10.0326	2.69006	0.49701	5.4125	6.21507e-08	6.16839e-07	1.09639	0.903173	1.01503	0	0	0	AC016712.2	processed_pseudogene
ENSG00000227344	53.0036	2.68923	0.290159	9.26814	1.89422e-20	6.43114e-19	1.47666	1.38673	1.48426	0.0911337	0.203153	0.268104	HAUS6P1	processed_pseudogene
ENSG00000219642	22.3561	2.68522	0.40989	6.55107	5.7125e-11	8.27264e-10	0.450442	0.619561	0.540228	0.053072	0.0591535	0.0200168	BMPR1APS1	processed_pseudogene
ENSG00000226525	46.3714	2.67864	0.32151	8.33143	7.98698e-17	2.08592e-15	2.71297	2.66099	2.46562	0.187527	0.261269	0.477416	RPS7P10	processed_pseudogene
ENSG00000236735	10.0995	2.6776	0.502058	5.33326	9.6464e-08	9.37973e-07	1.22149	0.728318	1.15105	0	0	0	RPL31P63	processed_pseudogene
ENSG00000250444	8.61298	2.6761	0.497653	5.37744	7.55507e-08	7.42298e-07	0.215696	0.274301	0.296417	0.017472	0	0	CCT5P1	processed_pseudogene
ENSG00000214121	8.61984	2.67263	0.509188	5.2488	1.53089e-07	1.44378e-06	0.439174	0.687381	0.804703	0	0	0	TDPX2	processed_pseudogene
ENSG00000231841	34.0553	2.66826	0.334126	7.98579	1.39624e-15	3.25367e-14	1.91788	1.88173	2.26584	0.111298	0.289453	0.33582	RP11-206F17.2	processed_pseudogene
ENSG00000231989	9.79154	2.66598	0.497762	5.35592	8.51211e-08	8.32647e-07	0.534615	0.66941	0.626932	0	0	0	PPP1R2P3	processed_pseudogene
ENSG00000233347	14.4688	2.66588	0.459	5.80801	6.32205e-09	7.15806e-08	0.926869	0.628639	0.849155	0.040042	0	0.0906143	ERP29P1	processed_pseudogene
ENSG00000234558	81.3288	2.66457	0.248895	10.7056	9.58369e-27	4.86044e-25	2.23901	2.01222	2.0804	0.299546	0.333871	0.233017	API5P1	processed_pseudogene
ENSG00000256293	6.01552	2.66386	0.522593	5.09739	3.44367e-07	3.07453e-06	0.773985	0.385451	0.502809	0	0	0	RP11-114F3.2	processed_pseudogene
ENSG00000185031	6.66808	2.6606	0.516908	5.14714	2.64481e-07	2.41061e-06	0.309499	0.253743	0.259245	0.0191011	0	0	SLC2A3P2	processed_pseudogene
ENSG00000259746	13.3464	2.65378	0.468909	5.65949	1.51826e-08	1.63137e-07	1.48239	1.32582	2.01775	0	0.101971	0.103517	HSPE1P3	processed_pseudogene
ENSG00000230568	7.50509	2.64452	0.51855	5.09984	3.39934e-07	3.0405e-06	0.118144	0.300487	0.357186	0	0	0	SF3A3P1	processed_pseudogene
ENSG00000259516	7.02439	2.64131	0.514329	5.13546	2.8146e-07	2.55963e-06	0.324951	0.222513	0.42423	0	0	0	ANP32AP1	transcribed_processed_pseudogene
ENSG00000243709	2320.79	2.63329	0.123201	21.374	2.33403e-101	1.46296e-98	84.8269	72.9739	90.3281	12.9613	10.2642	15.4775	LEFTY1	protein_coding
ENSG00000227973	16.2884	2.63263	0.45201	5.82428	5.73609e-09	6.53395e-08	1.87277	0.948331	1.93779	0.0713881	0.159137	0.0807749	PIN4P1	processed_pseudogene
ENSG00000261612	8.47882	2.63034	0.506544	5.19273	2.07236e-07	1.91599e-06	0.969436	1.08381	1.37029	0	0	0	SUB1P3	processed_pseudogene
ENSG00000224722	27.3281	2.6291	0.39061	6.73075	1.68788e-11	2.59335e-10	0.891368	1.14894	0.787809	0.158564	0.100991	0.0256305	PRNCR1	processed_pseudogene
ENSG00000214207	5.34995	2.62817	0.526051	4.99603	5.85212e-07	5.03183e-06	0.322015	0.185687	0.242224	0	0	0	KRT18P10	processed_pseudogene
ENSG00000215284	9.11251	2.61442	0.503005	5.1976	2.01878e-07	1.87283e-06	0.432916	0.677586	0.549163	0	0	0	RP11-198M15.1	processed_pseudogene
ENSG00000235084	21.1316	2.6115	0.452149	5.77575	7.66089e-09	8.56681e-08	1.07354	0.916508	1.39482	0	0.0704901	0.071559	CHCHD2P6	processed_pseudogene
ENSG00000251235	7.45072	2.6083	0.519646	5.01938	5.18397e-07	4.4937e-06	0.918413	0.718735	0.706783	0	0	0	SNRPCP2	processed_pseudogene
ENSG00000234176	5.52138	2.60649	0.524535	4.96914	6.7249e-07	5.70403e-06	0.154697	0.167626	0.209319	0	0	0	HSPA8P1	processed_pseudogene
ENSG00000244171	294.743	2.60311	0.146899	17.7204	2.91649e-70	7.66597e-68	9.64743	9.78449	8.35868	1.33575	1.17152	1.85826	PBX2P1	processed_pseudogene
ENSG00000229083	9.42934	2.60056	0.502071	5.17965	2.22298e-07	2.04442e-06	0.540538	0.5972	0.419478	0	0	0	PSMA6P2	processed_pseudogene
ENSG00000258741	17.4356	2.59626	0.440289	5.89673	3.70778e-09	4.32015e-08	0.745484	0.864302	0.698156	0.0357844	0.0398849	0.0809794	RP11-386M24.4	transcribed_processed_pseudogene
ENSG00000157021	32.8485	2.58561	0.366394	7.05693	1.70226e-12	2.9018e-11	1.22541	0.997346	1.23942	0.095291	0.177017	0.107821	FAM92A1P1	unprocessed_pseudogene
ENSG00000179131	13.6505	2.58556	0.464884	5.56173	2.6712e-08	2.7798e-07	1.56231	1.12859	1.71759	0.0778779	0.0868019	0.0881181	RP11-458F8.3	processed_pseudogene
ENSG00000219986	8.256	2.5841	0.506562	5.10126	3.37402e-07	3.02006e-06	0.67046	0.62963	0.786234	0	0	0	BTF3P7	processed_pseudogene
ENSG00000213144	54.7471	2.57837	0.276164	9.33638	9.96864e-21	3.45161e-19	3.7221	4.3223	4.66403	0.622452	0.578148	0.586915	RP11-64B16.2	processed_pseudogene
ENSG00000217060	9.4815	2.57582	0.502103	5.13007	2.89639e-07	2.62815e-06	0.246932	0.193245	0.211146	0	0	0	RP11-30P6.1	unprocessed_pseudogene
ENSG00000253802	5.73237	2.55702	0.525463	4.86623	1.13747e-06	9.32128e-06	0.248024	0.215666	0.348416	0.0357166	0	0.0202065	CTA-392C11.1	lincRNA
ENSG00000227725	9.68073	2.5543	0.492283	5.18869	2.11776e-07	1.95206e-06	0.355635	0.340162	0.369259	0.0256066	0	0	GCOM2	processed_pseudogene
ENSG00000236312	9.94055	2.54593	0.498285	5.10939	3.23195e-07	2.90247e-06	0.862634	1.06085	0.948367	0	0	0	RPL34P34	processed_pseudogene
ENSG00000258925	8.07086	2.54537	0.505522	5.03514	4.77507e-07	4.16286e-06	0.468522	0.285178	0.62955	0.0337347	0	0	NPM1P5	processed_pseudogene
ENSG00000226084	409.431	2.54471	0.513999	4.95082	7.3902e-07	6.22514e-06	28.8866	25.8356	26.875	2.85244	1.19224	0.115268	RP4-706A16.3	processed_pseudogene
ENSG00000215817	12.1273	2.54467	0.479189	5.31036	1.09408e-07	1.05585e-06	0.205945	0.168177	0.196881	0	0	0.0262618	ZC3H11B	processed_pseudogene
ENSG00000248827	10.07	2.53049	0.505307	5.00782	5.50488e-07	4.75165e-06	0.182022	0.18993	0.122291	0	0	0	RP11-252I13.1	processed_pseudogene
ENSG00000125872	66.9263	2.52713	0.249876	10.1135	4.81125e-24	2.07427e-22	1.5233	1.35697	2.07555	0.273036	0.222389	0.297055	LRRN4	protein_coding
ENSG00000213867	7.97705	2.52655	0.512606	4.92884	8.27213e-07	6.92271e-06	0.975138	0.562305	0.789934	0	0	0	RP11-829H16.2	processed_pseudogene
ENSG00000162692	28.9043	2.52579	0.322824	7.82405	5.11497e-15	1.13257e-13	0.313716	0.327346	0.305252	0.0373876	0.0468807	0.0581675	VCAM1	protein_coding
ENSG00000255397	42.7354	2.52434	0.318447	7.92702	2.24459e-15	5.13274e-14	0.815319	0.898005	0.675029	0.0521821	0.145404	0.132848	AC022182.2	processed_pseudogene
ENSG00000232888	96.3006	2.52274	0.252517	9.99036	1.67972e-23	6.98311e-22	6.26428	7.26531	7.92732	1.81066	1.04162	0.330443	RPS11P5	processed_pseudogene
ENSG00000229835	7.08722	2.51421	0.513912	4.89231	9.96603e-07	8.23874e-06	0.234408	0.135169	0.162761	0	0	0	KHSRPP1	processed_pseudogene
ENSG00000230216	10.1403	2.51421	0.493418	5.0955	3.47831e-07	3.10432e-06	0.679138	0.812855	0.658795	0	0.0577089	0	HSPB1P2	processed_pseudogene
ENSG00000219951	7.87883	2.50985	0.511577	4.9061	9.29049e-07	7.7142e-06	0.197496	0.412152	0.578997	0.0284403	0	0	RP11-378G13.2	processed_pseudogene
ENSG00000176343	9.71521	2.5029	0.502996	4.97598	6.49169e-07	5.52741e-06	1.10642	0.989563	1.47704	0	0	0	RPL37AP8	processed_pseudogene
ENSG00000185839	63.479	2.50241	0.262486	9.53348	1.521e-21	5.55766e-20	3.54055	3.31504	3.6144	0.614558	0.456653	0.509935	RP4-592A1.2	processed_pseudogene
ENSG00000232615	10.4481	2.50171	0.478016	5.23353	1.663e-07	1.55874e-06	0.365229	0.476371	0.535371	0	0.0586215	0.0297552	CTD-2012J19.1	processed_pseudogene
ENSG00000232387	10.2323	2.49986	0.500889	4.99085	6.01141e-07	5.14888e-06	0.950793	0.787844	0.799338	0	0	0	SKA2P1	processed_pseudogene
ENSG00000224725	9.96436	2.49786	0.500273	4.993	5.94478e-07	5.10253e-06	0.217941	0.284262	0.319469	0	0	0	CEP57L1P1	processed_pseudogene
ENSG00000225471	11.5097	2.4971	0.487085	5.12662	2.94995e-07	2.67278e-06	0.651762	0.748086	0.907615	0.0563141	0	0	RP11-262D11.2	processed_pseudogene
ENSG00000213290	7.23165	2.49396	0.515707	4.836	1.3248e-06	1.07519e-05	0.359346	0.253097	0.177777	0	0	0	PGK1P2	processed_pseudogene
ENSG00000218426	1644.54	2.49094	0.198909	12.523	5.58717e-36	4.53748e-34	145.464	128.617	142.486	28.4594	25.165	15.2421	RP11-475C16.1	processed_pseudogene
ENSG00000235400	7.56016	2.48142	0.505617	4.90771	9.21444e-07	7.65886e-06	0.288632	0.19361	0.196435	0	0	0.0201555	RP4-641G12.4	processed_pseudogene
ENSG00000177770	6.38627	2.47873	0.517608	4.78881	1.67774e-06	1.33936e-05	1.15562	0.791323	1.03226	0	0	0	CDKN2AIPNLP1	processed_pseudogene
ENSG00000227304	24.4341	2.46351	0.405472	6.07567	1.23473e-09	1.52593e-08	0.49673	0.571667	0.770962	0.0946741	0.0422091	0.0642737	RP11-791G16.2	transcribed_processed_pseudogene
ENSG00000217239	7.9437	2.46298	0.513718	4.79442	1.63143e-06	1.30713e-05	0.677784	0.964405	1.08385	0	0	0	RP1-182O16.1	processed_pseudogene
ENSG00000181101	6.12424	2.45623	0.523033	4.69612	2.65148e-06	2.04336e-05	0.298507	0.266979	0.328174	0	0	0	SDCCAG3P2	processed_pseudogene
ENSG00000169946	276.851	2.45563	0.124496	19.7245	1.32833e-86	4.63873e-84	2.81355	2.62693	2.6283	0.539594	0.399384	0.491298	ZFPM2	protein_coding
ENSG00000172974	769.486	2.45535	0.0838458	29.2841	1.65354e-188	5.05259e-185	44.4169	43.789	43.8502	8.08622	6.79537	8.71379	AC007318.5	processed_pseudogene
ENSG00000213683	70.9618	2.4522	0.240977	10.1761	2.5353e-24	1.11467e-22	4.10416	3.72844	4.00721	0.48356	0.704808	0.757583	AC002056.3	processed_pseudogene
ENSG00000231831	11.149	2.4488	0.466054	5.25432	1.4857e-07	1.40278e-06	0.213072	0.185275	0.164842	0	0.0341994	0.0115727	MTHFD1P1	processed_pseudogene
ENSG00000214389	516.562	2.44864	0.110647	22.1302	1.61974e-108	1.16454e-105	24.1493	21.9471	23.0319	3.714	4.94339	3.67196	RPS3AP26	processed_pseudogene
ENSG00000215006	12.0684	2.44742	0.492785	4.9665	6.81713e-07	5.76625e-06	0.883364	1.06355	1.04586	0	0	0	CHCHD2P2	processed_pseudogene
ENSG00000234106	17.3559	2.43787	0.448419	5.43658	5.43143e-08	5.43254e-07	1.87498	1.46733	1.30551	0.162004	0	0.183306	RP11-288E14.2	processed_pseudogene
ENSG00000271525	5.66529	2.4325	0.527624	4.61028	4.02122e-06	3.01345e-05	0.52414	0.315526	0.79786	0	0	0	RP11-349K21.1	processed_pseudogene
ENSG00000266501	7.45601	2.42806	0.512561	4.73711	2.16793e-06	1.69421e-05	0.572638	0.896275	0.686782	0	0	0	RP11-766H1.1	processed_pseudogene
ENSG00000241081	18.1499	2.4256	0.440762	5.50319	3.72983e-08	3.80533e-07	2.21622	1.00412	1.47471	0.0755874	0.168498	0.171053	RP11-488C13.1	processed_pseudogene
ENSG00000263606	12.7274	2.41695	0.472913	5.11076	3.20861e-07	2.88468e-06	0.487971	0.203668	0.357646	0	0.0469934	0.023853	RP11-737O24.3	transcribed_processed_pseudogene
ENSG00000243829	16.4869	2.41214	0.442855	5.4468	5.1285e-08	5.13796e-07	0.859046	1.16918	0.985485	0.048407	0.215816	0	CTB-33G10.1	processed_pseudogene
ENSG00000242814	8.36475	2.4116	0.512792	4.70287	2.56524e-06	1.98002e-05	0.805873	0.840885	0.649708	0	0	0	RP11-436H11.1	processed_pseudogene
ENSG00000225355	9.8471	2.4097	0.509874	4.72607	2.28902e-06	1.78315e-05	0.619888	0.727672	0.383341	0	0	0	ARL6IP1P2	processed_pseudogene
ENSG00000227295	23.3537	2.40896	0.361792	6.65841	2.76796e-11	4.15875e-10	0.698085	0.626914	0.578744	0.0593278	0.0991891	0.117475	ELL2P1	processed_pseudogene
ENSG00000224155	13.5288	2.40834	0.446643	5.39209	6.96444e-08	6.87029e-07	0.539527	0.84445	0.81911	0.0998929	0.0742263	0.0376759	RP11-700P18.2	processed_pseudogene
ENSG00000254454	9.10627	2.40815	0.483952	4.976	6.49131e-07	5.52741e-06	0.364239	0.219267	0.261826	0.0181565	0.020237	0.0205439	RCC2P6	processed_pseudogene
ENSG00000227105	8.41445	2.40723	0.510096	4.71916	2.36817e-06	1.83777e-05	0.136958	0.0789754	0.079247	0	0	0	PARP1P1	processed_pseudogene
ENSG00000229638	1414.16	2.40695	0.194229	12.3923	2.87709e-35	2.27606e-33	40.0742	40.4149	38.6969	7.83801	8.5153	4.63361	RPL4P4	processed_pseudogene
ENSG00000242951	7.1975	2.40183	0.51965	4.62202	3.80022e-06	2.85747e-05	0.705373	0.849252	0.715825	0	0	0	RP11-507E23.1	processed_pseudogene
ENSG00000230750	5.06185	2.39992	0.532084	4.51042	6.47004e-06	4.68484e-05	0.182845	0.11784	0.13007	0	0	0	SDAD1P2	processed_pseudogene
ENSG00000218350	64.0303	2.38734	0.258502	9.23529	2.57576e-20	8.64898e-19	3.73477	3.5368	3.51939	0.528785	0.680052	0.598315	LYPLA1P3	processed_pseudogene
ENSG00000236683	9.40977	2.38506	0.495628	4.81219	1.49282e-06	1.20277e-05	0.492934	0.225028	0.406443	0.0266193	0	0.0301194	HMGA1P1	processed_pseudogene
ENSG00000249921	7.24717	2.38104	0.514126	4.63124	3.63478e-06	2.7432e-05	0.345131	0.216075	0.328842	0	0	0	CTC-329H14.1	processed_pseudogene
ENSG00000243777	7.85714	2.37759	0.523558	4.54121	5.59321e-06	4.09973e-05	0.583998	0.457027	0.256815	0	0	0	RP11-864G5.1	processed_pseudogene
ENSG00000087250	4.72107	2.37525	0.537054	4.42274	9.7458e-06	6.85966e-05	0.284973	0.130092	0.156648	0	0	0.0348251	MT3	protein_coding
ENSG00000249014	5.58784	2.37244	0.525001	4.51892	6.21552e-06	4.52197e-05	0.744252	0.806455	0.6294	0	0	0	HMGN2P4	processed_pseudogene
ENSG00000225356	4.10058	2.36284	0.536737	4.40223	1.07146e-05	7.46206e-05	0.454423	1.11768	0.785064	0	0	0	RP11-433O3.1	processed_pseudogene
ENSG00000235768	4.17896	2.3623	0.536794	4.40076	1.07871e-05	7.50827e-05	0.131688	0.149901	0.157937	0	0	0	BRD7P5	processed_pseudogene
ENSG00000240048	6.43518	2.36176	0.518945	4.55107	5.33742e-06	3.92283e-05	0.119356	0.155677	0.109349	0	0	0	DDX50P2	processed_pseudogene
ENSG00000235275	4.53636	2.35699	0.536672	4.39186	1.12385e-05	7.8025e-05	0.269704	0.131916	0.240913	0	0	0	KRT18P16	processed_pseudogene
ENSG00000226986	5.43567	2.35697	0.525601	4.48433	7.31446e-06	5.2527e-05	0.36409	0.36264	0.509441	0	0	0	RP11-543B16.2	processed_pseudogene
ENSG00000229204	4.94557	2.35504	0.529603	4.44679	8.7161e-06	6.18297e-05	0.36203	0.566638	0.74627	0	0	0	PTGES3P3	processed_pseudogene
ENSG00000227034	8.73084	2.353	0.51187	4.59688	4.28864e-06	3.19427e-05	1.35796	0.929881	1.1197	0	0	0	RP11-234N17.1	processed_pseudogene
ENSG00000217835	8.63524	2.34759	0.493519	4.75684	1.96647e-06	1.54766e-05	0.40838	0.37599	0.448967	0.031134	0.0347016	0	RP6-159A1.2	processed_pseudogene
ENSG00000230039	5.1954	2.34737	0.526674	4.45698	8.31242e-06	5.91205e-05	0.219219	0.24018	0.337409	0	0	0	RP11-314A15.2	processed_pseudogene
ENSG00000215007	5.25976	2.34698	0.530425	4.42471	9.657e-06	6.80107e-05	0.274024	0.285929	0.140587	0	0	0	DNAJA1P3	processed_pseudogene
ENSG00000226221	494.324	2.34682	0.31527	7.44382	9.78114e-14	1.89762e-12	40.7362	41.4668	43.7446	8.97143	8.56068	3.06723	AC022431.1	processed_pseudogene
ENSG00000228766	7.83363	2.34597	0.512048	4.58153	4.61582e-06	3.42439e-05	0.470981	0.414655	0.258895	0	0	0	RPL7L1P8	processed_pseudogene
ENSG00000236152	7.7047	2.34449	0.521803	4.49304	7.02122e-06	5.0611e-05	1.20785	0.88964	0.859223	0	0	0	MRPS36P1	processed_pseudogene
ENSG00000232346	95.7355	2.34384	0.259623	9.02784	1.75089e-19	5.52263e-18	6.48474	6.79443	8.83789	1.94484	1.39352	0.392959	SC22CB-1E7.1	processed_pseudogene
ENSG00000228283	15.6399	2.3361	0.443548	5.26685	1.38783e-07	1.31698e-06	0.342212	0.372605	0.392581	0.0385671	0	0.0654574	KATNBL1P6	transcribed_processed_pseudogene
ENSG00000232380	6.83854	2.3355	0.519226	4.49805	6.858e-06	4.95109e-05	0.238268	0.372929	0.238134	0	0	0	ZDHHC20P4	processed_pseudogene
ENSG00000227063	7.85988	2.33393	0.515169	4.53042	5.88662e-06	4.30189e-05	4.3086	1.68592	4.44077	0	0	0	RPL41P1	processed_pseudogene
ENSG00000144820	25.9551	2.322	0.32835	7.07173	1.53018e-12	2.62862e-11	0.447869	0.400566	0.433764	0.0760123	0.100127	0.0547318	GPR128	protein_coding
ENSG00000248697	6.26999	2.32096	0.52361	4.43262	9.3096e-06	6.57156e-05	0.0820012	0.146681	0.218938	0	0	0	TOX4P1	processed_pseudogene
ENSG00000230154	29.5132	2.32093	0.333197	6.96563	3.2694e-12	5.42938e-11	1.61749	1.52643	1.41213	0.277456	0.137444	0.313939	AC018463.4	processed_pseudogene
ENSG00000217950	13.9451	2.31613	0.439234	5.2731	1.34138e-07	1.27588e-06	0.246847	0.368795	0.357728	0.043626	0.0324167	0.0329083	AC073869.20	processed_pseudogene
ENSG00000223723	17.3595	2.31551	0.421379	5.49507	3.90549e-08	3.96963e-07	0.567475	0.582877	0.526393	0.0689504	0.0512343	0.0780167	BX842568.2	processed_pseudogene
ENSG00000233837	6.88822	2.31379	0.519737	4.45185	8.51355e-06	6.04454e-05	0.378404	0.253828	0.386297	0	0	0	EIF3LP2	processed_pseudogene
ENSG00000228612	6.03249	2.30801	0.522301	4.41894	9.91877e-06	6.96937e-05	0.119541	0.0623674	0.105138	0	0	0	HK2P1	processed_pseudogene
ENSG00000244234	4.94588	2.30579	0.528274	4.36477	1.27255e-05	8.74545e-05	0.206948	0.151157	0.121342	0	0	0	GMCL1P1	processed_pseudogene
ENSG00000218305	11.3356	2.30538	0.479969	4.80319	1.56157e-06	1.25444e-05	0.203023	0.258184	0.195301	0.0164454	0	0.0186078	AC006024.4	processed_pseudogene
ENSG00000259010	5.31228	2.30333	0.524961	4.38762	1.14597e-05	7.93127e-05	0.202254	0.146105	0.188147	0	0	0	RP11-973N13.2	processed_pseudogene
ENSG00000145708	363.162	2.30208	0.13028	17.6702	7.11036e-70	1.84907e-67	8.72337	9.64639	7.46011	1.80531	1.80983	1.48351	CRHBP	protein_coding
ENSG00000239557	37.4315	2.30086	0.322125	7.14275	9.14849e-13	1.60773e-11	1.2049	1.02614	1.14933	0.0688944	0.204771	0.285829	RP11-168J18.6	processed_pseudogene
ENSG00000233270	127.854	2.30067	0.197008	11.6781	1.65002e-31	1.08427e-29	18.4506	16.6417	19.6826	3.74903	4.51743	2.06367	SNRPEP4	processed_pseudogene
ENSG00000180287	61.4607	2.29999	0.239236	9.6139	6.98499e-22	2.59102e-20	0.461612	0.354097	0.472317	0.0858901	0.0660222	0.0971837	PLD5	protein_coding
ENSG00000230333	98.646	2.29728	0.209619	10.9593	5.99575e-28	3.31597e-26	0.974325	0.829253	1.05141	0.174576	0.142692	0.223868	AC004538.3	processed_transcript
ENSG00000235082	100.754	2.29437	0.204363	11.227	3.00633e-29	1.77942e-27	14.9242	11.7918	13.9621	2.69678	2.48756	2.52528	SUMO1P3	processed_pseudogene
ENSG00000230364	7.56191	2.29423	0.507118	4.52406	6.06631e-06	4.42528e-05	0.249569	0.286452	0.182915	0.0215634	0	0	RPL4P3	processed_pseudogene
ENSG00000215102	16.6659	2.29312	0.411813	5.56834	2.57175e-08	2.68201e-07	0.665129	0.796088	0.602192	0.12677	0.0847778	0.0573755	TERF1P4	processed_pseudogene
ENSG00000259918	10.069	2.28886	0.500686	4.57145	4.84367e-06	3.58256e-05	1.33545	1.09487	0.489391	0	0	0.0932561	NDUFA5P11	processed_pseudogene
ENSG00000223984	7.28068	2.27906	0.514681	4.4281	9.50659e-06	6.70094e-05	0.180161	0.140991	0.141476	0	0	0	HNRNPRP1	processed_pseudogene
ENSG00000259581	5.34602	2.26117	0.528063	4.28201	1.85212e-05	0.000123365	0.0967644	0.0757263	0.106381	0	0	0	TYRO3P	processed_pseudogene
ENSG00000259924	14.4426	2.25804	0.452051	4.99511	5.88008e-07	5.0541e-06	0.746687	0.672882	0.522389	0.175952	0	0.0331814	RP11-16E23.4	processed_pseudogene
ENSG00000270294	4.91548	2.25496	0.538485	4.18761	2.81913e-05	0.000180923	0.181769	0.568999	0.679437	0	0	0	RP11-566F5.1	processed_pseudogene
ENSG00000229091	3.82906	2.25425	0.539455	4.17876	2.93097e-05	0.000187265	0.0896888	0.364983	0.177485	0	0	0	HSPA8P8	processed_pseudogene
ENSG00000213293	8.53891	2.254	0.5162	4.36652	1.2624e-05	8.68056e-05	0.688252	0.248592	1.04768	0	0	0	CTD-2666L21.3	processed_pseudogene
ENSG00000205100	6.51031	2.25365	0.52746	4.27266	1.93158e-05	0.000128065	0.195802	0.0612925	0.107631	0	0	0	HSP90AA4P	transcribed_processed_pseudogene
ENSG00000164794	62.2446	2.25205	0.22824	9.86704	5.78449e-23	2.32952e-21	0.609457	0.616368	0.553203	0.145824	0.0902968	0.119166	KCNV1	protein_coding
ENSG00000143199	30.5809	2.24969	0.329906	6.81918	9.15634e-12	1.44778e-10	0.351754	0.255813	0.27734	0.0598641	0.0461935	0.0521043	ADCY10	protein_coding
ENSG00000238082	17.9054	2.24882	0.411404	5.4662	4.59782e-08	4.63479e-07	1.31547	0.957642	1.10988	0	0.353538	0.134587	AC009948.7	processed_pseudogene
ENSG00000226415	483.32	2.24637	0.113788	19.7417	9.45942e-87	3.35124e-84	25.0987	23.6703	26.1224	6.14394	5.25151	3.88107	TPI1P1	processed_pseudogene
ENSG00000253626	218.51	2.24444	0.142485	15.7521	6.64005e-56	1.20234e-53	2.34596	2.32934	2.21691	0.522695	0.393863	0.474805	EIF5AL1	protein_coding
ENSG00000198251	33.5633	2.24381	0.294717	7.61346	2.66862e-14	5.47727e-13	3.43688	3.46193	3.554	0.837947	0.442405	0.748522	CTC-490E21.13	unprocessed_pseudogene
ENSG00000164129	47.0714	2.24141	0.263326	8.51193	1.71068e-17	4.68281e-16	0.795344	0.902514	0.699512	0.13744	0.13404	0.18467	NPY5R	protein_coding
ENSG00000257175	5.72637	2.24112	0.522729	4.28735	1.80818e-05	0.000120734	0.0967716	0.136317	0.0957503	0	0	0	RP11-536C10.12	processed_pseudogene
ENSG00000266876	5.55983	2.23972	0.530546	4.22153	2.42651e-05	0.000157672	0.261748	0.375539	0.167861	0	0	0	RP11-1148O4.1	transcribed_processed_pseudogene
ENSG00000267076	3.91397	2.23285	0.535714	4.16798	3.07311e-05	0.000195478	0.608716	0.317581	0.669213	0	0	0	CCDC58P3	processed_pseudogene
ENSG00000178082	44.7941	2.23152	0.322949	6.90983	4.85247e-12	7.92906e-11	1.22681	0.976356	1.44018	0.161695	0.150186	0.304927	TWF1P1	processed_pseudogene
ENSG00000214322	5.55964	2.22572	0.525311	4.23696	2.26568e-05	0.000148063	0.428626	0.670872	0.523584	0	0	0	CBX1P2	processed_pseudogene
ENSG00000233913	153.04	2.22428	0.183214	12.1403	6.45619e-34	4.85605e-32	9.19837	9.52742	8.10491	1.92847	2.34486	1.09102	CTC-575D19.1	processed_pseudogene
ENSG00000231848	4.50363	2.21612	0.53087	4.17451	2.98629e-05	0.000190401	0.520467	0.444337	0.520177	0	0	0	AC012354.8	processed_pseudogene
ENSG00000225558	6.52665	2.21221	0.516049	4.28682	1.8125e-05	0.000120957	0.637213	0.920627	0.431104	0.0635274	0	0	UBE2D3P2	processed_pseudogene
ENSG00000228118	3.88582	2.19597	0.535812	4.09839	4.16031e-05	0.000259039	0.475214	0.446274	0.522443	0	0	0	LOC124685	processed_pseudogene
ENSG00000218227	233.08	2.19084	0.419583	5.22148	1.775e-07	1.658e-06	14.3201	13.4596	15.297	3.30052	2.61243	0.541233	RP11-889L3.1	processed_pseudogene
ENSG00000267312	5.57329	2.1895	0.526723	4.15684	3.22683e-05	0.00020467	0.265009	0.127626	0.268936	0	0	0	RP11-1094M14.7	processed_pseudogene
ENSG00000231341	5.65707	2.18724	0.523564	4.1776	2.94595e-05	0.000188173	0.229603	0.279508	0.308516	0	0	0	VDAC1P6	processed_pseudogene
ENSG00000188512	5.71151	2.1859	0.527161	4.14655	3.37521e-05	0.000213215	0.487815	1.19981	0.689525	0	0	0	RP1-273G13.2	processed_pseudogene
ENSG00000236603	333.962	2.18368	0.367829	5.93666	2.90887e-09	3.43182e-08	20.7066	19.8232	20.3334	5.51498	3.58168	1.32664	RANP1	processed_pseudogene
ENSG00000241680	7.65082	2.1835	0.515461	4.23602	2.27518e-05	0.000148628	0.465329	0.910398	0.63947	0	0	0	RPL31P49	processed_pseudogene
ENSG00000255909	9.13466	2.1834	0.514476	4.24392	2.19646e-05	0.000144063	1.05885	0.994367	1.08648	0	0	0.103517	PDCD5P1	processed_pseudogene
ENSG00000188375	27.3863	2.181	0.351969	6.19656	5.77087e-10	7.41633e-09	1.01117	1.06586	1.24778	0.347688	0.11924	0.0907858	H3F3C	protein_coding
ENSG00000231313	4.928	2.1796	0.52823	4.12624	3.68738e-05	0.000231539	0.301275	0.235773	0.397461	0	0	0	CLIC1P1	processed_pseudogene
ENSG00000233503	8.50456	2.17951	0.506072	4.30671	1.65698e-05	0.000111492	0.247041	0.136469	0.191713	0	0	0.0213104	HNRNPLP1	processed_pseudogene
ENSG00000225976	5.73242	2.17687	0.523618	4.15736	3.2195e-05	0.000204258	0.727077	0.995748	1.19901	0	0	0	RP11-192N10.2	processed_pseudogene
ENSG00000224546	79.6343	2.16442	0.248747	8.70128	3.28155e-18	9.51572e-17	1.41485	1.51323	1.45177	0.458427	0.170319	0.224772	EIF4BP3	processed_pseudogene
ENSG00000247570	5.57082	2.15989	0.527321	4.09597	4.20396e-05	0.00026149	0.197173	0.192881	0.406443	0	0	0	SDCBPP2	processed_pseudogene
ENSG00000234825	135.648	2.15946	0.178442	12.1017	1.03421e-33	7.70769e-32	2.72953	2.7919	2.94816	0.682693	0.691747	0.403786	XRCC6P2	processed_pseudogene
ENSG00000213493	6.36179	2.15868	0.529938	4.07346	4.63194e-05	0.00028564	0.105228	0.352928	0.0991598	0	0	0	ACTN4P1	processed_pseudogene
ENSG00000263179	4.50251	2.15749	0.533499	4.04404	5.25369e-05	0.000320666	0.193887	0.341399	0.239801	0	0	0	HNRNPCP4	processed_pseudogene
ENSG00000266296	4.80191	2.15614	0.532683	4.0477	5.1723e-05	0.000316092	0.14768	0.184915	0.146121	0	0	0	ARIH2P1	processed_pseudogene
ENSG00000234332	5.96746	2.1534	0.532571	4.0434	5.2682e-05	0.00032139	0.226537	0.759791	0.213473	0	0	0	BCAS2P2	processed_pseudogene
ENSG00000213315	68.6172	2.1528	0.304961	7.05926	1.67391e-12	2.85745e-11	5.13231	4.68587	6.0081	1.97087	0.617825	0.348441	CTD-3035D6.1	processed_pseudogene
ENSG00000214541	8.37279	2.15252	0.520374	4.13648	3.5268e-05	0.000222026	0.633772	0.165327	1.04514	0	0	0	RPS4XP3	processed_pseudogene
ENSG00000240471	6.39545	2.15165	0.52265	4.11682	3.8414e-05	0.000240469	0.300859	0.282537	0.396913	0	0	0	PHBP8	processed_pseudogene
ENSG00000235105	71.9481	2.14831	0.269975	7.95744	1.7563e-15	4.05793e-14	1.82203	2.22711	1.81234	0.224898	0.426137	0.50894	RP11-329A14.1	processed_pseudogene
ENSG00000235354	11.5013	2.14762	0.461211	4.65647	3.2167e-06	2.45266e-05	2.93382	2.99473	2.10352	0.33064	0.368527	0.187058	CTA-276O3.4	processed_pseudogene
ENSG00000213406	4.16475	2.14582	0.534194	4.01693	5.89603e-05	0.000356842	0.282665	0.221209	0.207172	0	0	0	ANXA2P1	processed_pseudogene
ENSG00000213621	16.1265	2.14417	0.432348	4.95935	7.07283e-07	5.9722e-06	0.713947	0.655055	0.514247	0.0319071	0.10669	0.108308	RPSAP54	processed_pseudogene
ENSG00000226360	293.651	2.13814	0.150907	14.1686	1.43263e-45	1.73369e-43	16.3927	14.9755	16.6243	4.55263	3.47953	2.35486	RPL10AP6	processed_pseudogene
ENSG00000227018	4.06819	2.13655	0.538294	3.96912	7.21376e-05	0.000428322	0.278	0.167353	0.235099	0	0	0	IL6STP1	processed_pseudogene
ENSG00000248785	3.78254	2.13559	0.539088	3.96149	7.44841e-05	0.00044065	1.00553	0.363191	1.02043	0	0	0	HIGD1AP14	processed_pseudogene
ENSG00000237676	8.07762	2.13378	0.509712	4.18625	2.83607e-05	0.000181772	0.917034	0.820178	0.792137	0	0.0946218	0	RPL30P4	processed_pseudogene
ENSG00000186940	12.5843	2.13343	0.489147	4.36154	1.29151e-05	8.8608e-05	0.526174	0.823551	0.578468	0	0	0.0701466	CHCHD2P9	processed_pseudogene
ENSG00000261549	7.04395	2.1323	0.513303	4.15407	3.2661e-05	0.000207	0.480051	0.42264	0.230895	0.0388854	0	0	RP11-320A16.1	processed_pseudogene
ENSG00000232060	20.3657	2.12745	0.373561	5.69506	1.23326e-08	1.34225e-07	1.48556	1.70133	1.27469	0.234798	0.261703	0.265672	SLC4A1APP1	processed_pseudogene
ENSG00000219553	4.49301	2.12685	0.532696	3.99262	6.53483e-05	0.000391913	0.241353	0.236099	0.431178	0	0	0	RP1-281H8.3	processed_pseudogene
ENSG00000122728	8.66758	2.12515	0.492573	4.3144	1.6004e-05	0.000107892	0.0456178	0.082384	0.0501515	0.00909578	0	0.00514589	TAF1L	protein_coding
ENSG00000001626	10.2662	2.12468	0.447637	4.74644	2.07028e-06	1.62362e-05	0.0691479	0.0681436	0.0732046	0.0132768	0.0147982	0.00375565	CFTR	protein_coding
ENSG00000213857	4.21993	2.12133	0.533664	3.97503	7.03716e-05	0.000418956	0.205776	0.225452	0.180982	0	0	0	RP11-12M9.4	processed_pseudogene
ENSG00000257511	35.9035	2.12114	0.329376	6.43989	1.19563e-10	1.66822e-09	1.172	1.25689	1.24076	0.112516	0.282171	0.286449	RP11-278C7.1	processed_pseudogene
ENSG00000243498	4.6408	2.11858	0.533379	3.972	7.12708e-05	0.000423794	1.55064	0.809003	0.79555	0	0	0	UBA52P5	processed_pseudogene
ENSG00000267741	10.4815	2.11829	0.475115	4.45849	8.25401e-06	5.8796e-05	0.705139	0.662197	1.24035	0.060926	0.0679075	0.137874	UBE2L4	processed_pseudogene
ENSG00000240135	4.96125	2.11633	0.531801	3.97955	6.9046e-05	0.000412068	0.175648	0.149956	0.17555	0	0	0	PSMD12P	unprocessed_pseudogene
ENSG00000151715	26.8471	2.11261	0.353219	5.98101	2.21752e-09	2.64943e-08	0.54765	0.51881	0.546624	0.0933917	0.031228	0.190209	TMEM45B	protein_coding
ENSG00000258828	3.19511	2.10499	0.538825	3.90664	9.35893e-05	0.000541489	0.161744	0.253156	0.228624	0	0	0	KRT8P2	processed_pseudogene
ENSG00000183171	16.2094	2.10009	0.431957	4.86179	1.16328e-06	9.51049e-06	0.234103	0.302687	0.29094	0.0263833	0.0147033	0.074631	RP11-49C9.2	processed_pseudogene
ENSG00000205794	2.96264	2.09389	0.539305	3.88258	0.000103356	0.000593361	0.135228	0.0634965	0.163535	0	0	0	RP11-333E13.4	transcribed_processed_pseudogene
ENSG00000258509	2.9615	2.09268	0.539186	3.88117	0.000103953	0.000596372	0.424915	0.775907	0.778576	0	0	0	RP11-857B24.3	processed_pseudogene
ENSG00000224334	5.27041	2.08074	0.529511	3.92955	8.51034e-05	0.000496149	0.224676	0.175828	0.16467	0	0	0	AP000357.4	processed_pseudogene
ENSG00000257376	10.7174	2.07876	0.478862	4.34104	1.41811e-05	9.66967e-05	0.422174	0.57267	0.371305	0.072954	0.0406569	0	RP11-328C8.2	processed_pseudogene
ENSG00000259358	5.95582	2.07581	0.528858	3.92507	8.67037e-05	0.000504396	0.088704	0.0971856	0.0975199	0	0	0	RP11-456J20.1	processed_pseudogene
ENSG00000229586	5.05011	2.07223	0.53078	3.90411	9.45719e-05	0.000546269	0.0491637	0.0897744	0.1081	0	0	0	RP11-434D2.6	processed_pseudogene
ENSG00000257851	10.7602	2.06877	0.46892	4.41178	1.02526e-05	7.18325e-05	0.325843	0.299999	0.505732	0.0745246	0	0.0562159	HNRNPA3P10	processed_pseudogene
ENSG00000239345	6.81531	2.06868	0.52181	3.96443	7.35704e-05	0.000435561	0.179772	0.312637	0.131759	0	0	0	HNRNPA1P26	processed_pseudogene
ENSG00000259838	19.3373	2.06597	0.40472	5.10469	3.31343e-07	2.96909e-06	2.69369	2.26228	3.10586	0.255449	0.0949068	1.05981	TCEB1P2	unprocessed_pseudogene
ENSG00000235449	12.6651	2.0591	0.468189	4.39801	1.09249e-05	7.59773e-05	1.95163	2.15621	2.14559	0	0.331674	0.336704	RP11-480I12.2	processed_pseudogene
ENSG00000240787	4.29054	2.05779	0.535094	3.84566	0.000120227	0.000679214	0.732308	0.409352	0.345038	0	0	0	RP11-615J4.4	processed_pseudogene
ENSG00000253204	7.19137	2.05696	0.510161	4.03199	5.53075e-05	0.000335815	1.10642	0.742172	0.868846	0	0.114163	0	RP5-1009N12.1	processed_pseudogene
ENSG00000213058	14.9596	2.04905	0.445397	4.60051	4.21462e-06	3.14393e-05	1.89407	0.76504	1.67928	0.0791868	0.176521	0.358396	RP4-765C7.2	processed_pseudogene
ENSG00000236229	6.54906	2.04831	0.529354	3.86946	0.000109076	0.000622616	0.141546	0.0886176	0.21786	0	0	0	VEZF1P1	processed_pseudogene
ENSG00000259937	4.60234	2.04711	0.534675	3.8287	0.000128824	0.0007226	0.276644	0.399687	0.257348	0	0	0.0936201	RP11-438D14.2	sense_intronic
ENSG00000231822	71.1466	2.0471	0.233563	8.76467	1.87326e-18	5.53043e-17	3.62055	4.0875	3.81725	0.653856	1.11461	0.783352	AC019097.7	processed_pseudogene
ENSG00000256393	6.90771	2.04531	0.525941	3.88885	0.000100721	0.000579325	1.39822	5.2523	2.4595	0	0	0	RPL41P5	processed_pseudogene
ENSG00000253676	56.2099	2.04526	0.234319	8.72854	2.57986e-18	7.5346e-17	5.23941	5.11808	4.73883	0.866873	1.34195	1.19883	TAGLN2P1	processed_pseudogene
ENSG00000226982	8.32002	2.04441	0.498826	4.09844	4.15946e-05	0.000259039	0.101531	0.132428	0.111622	0	0.0122223	0.0124076	CENPCP1	processed_pseudogene
ENSG00000255875	7.48113	2.0418	0.505851	4.03637	5.42849e-05	0.000330345	0.44364	0.270033	0.270962	0.0319431	0.0356035	0	CTD-2102P23.1	processed_pseudogene
ENSG00000237748	5.63186	2.03833	0.530539	3.842	0.000122034	0.000688464	0.908846	0.609642	0.428217	0	0	0	UQCRBP1	processed_pseudogene
ENSG00000231120	5.56592	2.0375	0.53144	3.83392	0.000126118	0.000709053	0.396587	0.206909	0.726671	0	0	0	BTF3P10	processed_pseudogene
ENSG00000139364	1884.42	2.03634	0.0723683	28.1386	3.30545e-174	6.73348e-171	7.1314	6.4136	6.88572	1.70486	1.58519	1.6133	TMEM132B	protein_coding
ENSG00000230191	4.2007	2.03205	0.536568	3.78713	0.000152398	0.000841131	0.448582	0.26329	0.863038	0	0	0	RP4-725G10.3	processed_pseudogene
ENSG00000234629	5.11461	2.03173	0.529974	3.83363	0.000126264	0.000709711	0.232293	0.109073	0.306455	0	0	0	WDR82P1	processed_pseudogene
ENSG00000106804	1664.61	2.0288	0.0685228	29.6077	1.18868e-192	4.15104e-189	15.492	16.1685	14.5797	3.65217	3.66553	3.84351	C5	protein_coding
ENSG00000225486	6.27763	2.02609	0.525509	3.85549	0.000115496	0.000655516	0.370747	0.580282	0.883121	0	0	0	RP11-301G21.1	processed_pseudogene
ENSG00000236060	5.99042	2.02534	0.51653	3.92105	8.81631e-05	0.000512155	0.937248	1.33359	1.12407	0	0	0.249897	HSPB1P1	processed_pseudogene
ENSG00000241547	10.3972	2.02511	0.48365	4.18715	2.82483e-05	0.000181175	0.605897	0.729486	0.819834	0.120811	0.0673271	0	RP11-4K3__A.5	processed_pseudogene
ENSG00000249858	5.75621	2.02344	0.526493	3.84323	0.000121424	0.000685498	0.167626	0.196772	0.230357	0	0	0	SNX5P1	processed_pseudogene
ENSG00000268460	34.3446	2.02186	0.291934	6.92574	4.33692e-12	7.11995e-11	0.31735	0.317661	0.332663	0.0478255	0.063967	0.102817	DKFZp434J0226	processed_transcript
ENSG00000248795	6.42561	2.02109	0.526226	3.84073	0.00012267	0.000691167	0.246666	0.110307	0.154961	0	0	0	RP11-173E2.1	processed_pseudogene
ENSG00000234213	4.952	2.02	0.527849	3.82685	0.000129792	0.000727534	0.434385	0.194253	0.375223	0.0402129	0	0	FHP1	processed_pseudogene
ENSG00000235674	3.84241	2.01008	0.538272	3.73432	0.00018822	0.00101861	0.155011	0.173299	0.292144	0	0	0	LDHAP2	processed_pseudogene
ENSG00000250896	183.312	2.00846	0.155087	12.9505	2.33309e-38	2.08147e-36	8.12615	7.17757	7.26196	1.66292	1.64753	2.09064	RNPS1P1	processed_pseudogene
ENSG00000144158	82.343	2.00265	0.222083	9.01759	1.92271e-19	6.0412e-18	4.17501	4.13413	4.43383	0.993856	0.943631	0.999589	RP11-395L14.17	processed_pseudogene
ENSG00000232951	5.84984	2.00253	0.528189	3.79132	0.000149846	0.000828354	0.445849	0.214717	0.301637	0	0	0	IPO7P1	processed_pseudogene
ENSG00000188624	59.5854	2.00069	0.234699	8.52449	1.53481e-17	4.22029e-16	5.40365	5.77594	4.96266	1.40921	0.809145	1.54619	IGFL3	protein_coding
ENSG00000227640	17.3784	1.99851	0.395789	5.04944	4.43113e-07	3.87823e-06	0.351704	0.290818	0.357477	0.0516027	0.0671018	0.0875819	SOX21-AS1	lincRNA
ENSG00000242299	1062.87	1.99843	0.258928	7.71808	1.18097e-14	2.54127e-13	80.0735	78.3954	80.0383	24.6359	19.2212	10.1048	RP11-234A1.1	processed_pseudogene
ENSG00000214485	682.612	1.99383	0.13043	15.2866	9.39669e-53	1.5733e-50	31.2439	28.9298	29.5659	6.09293	9.78595	5.99486	RPL7P1	processed_pseudogene
ENSG00000260075	5.10816	1.99343	0.531944	3.74744	0.000178647	0.000972827	0.118626	0.208878	0.0978116	0	0	0	NSFP1	unprocessed_pseudogene
ENSG00000213371	5.19852	1.99042	0.531196	3.74706	0.00017892	0.000973881	0.322227	0.232772	0.136251	0	0	0	NAP1L1P3	processed_pseudogene
ENSG00000091129	782.188	1.98964	0.0799638	24.8817	1.17315e-136	1.43388e-133	6.23247	5.69624	5.9943	1.42159	1.44989	1.58119	NRCAM	protein_coding
ENSG00000231684	5.61345	1.98622	0.534414	3.71664	0.000201892	0.00108778	0.52245	0.511077	0.933359	0	0	0	EIF1P3	processed_pseudogene
ENSG00000139626	15.2241	1.9859	0.397925	4.99065	6.01758e-07	5.15235e-06	0.219048	0.19047	0.171248	0.0567791	0.0351585	0.021415	ITGB7	protein_coding
ENSG00000204963	41.5765	1.98547	0.266366	7.4539	9.06187e-14	1.76367e-12	0.407002	0.401091	0.443309	0.0879154	0.0979895	0.105002	PCDHA7	protein_coding
ENSG00000267742	74.4036	1.98409	0.214827	9.23578	2.56406e-20	8.62152e-19	4.56613	4.52457	5.1644	0.979221	1.28124	1.10798	FAM60CP	processed_pseudogene
ENSG00000250254	6.38629	1.98291	0.529485	3.74498	0.00018041	0.000981334	0.441928	0.197626	0.277628	0	0	0	PTTG2	protein_coding
ENSG00000182890	203.548	1.98176	0.149695	13.2386	5.25202e-40	5.11497e-38	3.16729	3.06753	2.78951	0.635019	0.657229	0.910977	GLUD2	protein_coding
ENSG00000248113	8.51699	1.98106	0.495755	3.99605	6.44075e-05	0.000386746	0.24083	0.350015	0.189118	0	0.0248494	0.0504525	RP11-791G16.4	processed_pseudogene
ENSG00000178660	8.5627	1.98066	0.484999	4.08384	4.42972e-05	0.000274346	0.331649	0.519087	0.560939	0.033064	0.110558	0.0374115	ARMC10P1	processed_pseudogene
ENSG00000235376	5.5845	1.97798	0.527556	3.74933	0.000177305	0.000965952	0.102405	0.0961688	0.078808	0	0	0	RPEL1	protein_coding
ENSG00000180867	1596.46	1.97586	0.0639356	30.9039	1.05899e-209	6.47174e-206	39.9555	37.1696	37.5901	9.30466	9.87006	9.59606	PDIA3P1	processed_pseudogene
ENSG00000213194	5.08143	1.97405	0.537583	3.67209	0.000240573	0.00127263	0.346227	0.443376	0.173017	0	0	0	AC016732.2	processed_pseudogene
ENSG00000180875	493.607	1.97267	0.111281	17.7269	2.59939e-70	6.90675e-68	7.72585	6.82799	8.01063	2.1626	1.66991	1.80262	GREM2	protein_coding
ENSG00000229897	5.21233	1.96901	0.530087	3.71451	0.000203598	0.001096	0.100595	0.131206	0.221185	0	0	0	SEPT7P7	processed_pseudogene
ENSG00000213514	14.9063	1.9629	0.432765	4.53572	5.74061e-06	4.20525e-05	0.117555	0.239191	0.180933	0.038089	0.0254722	0.0258584	RP11-428P16.2	processed_pseudogene
ENSG00000228589	198.779	1.9598	0.159435	12.2922	9.97504e-35	7.7656e-33	10.3136	10.7784	11.0921	2.03409	2.31344	3.61672	SPCS2P4	processed_pseudogene
ENSG00000213938	6.22248	1.95864	0.519023	3.7737	0.000160845	0.000884166	0.222008	0.202697	0.162715	0.0239777	0	0	SEPHS1P6	processed_pseudogene
ENSG00000215482	3.76117	1.95612	0.537194	3.64136	0.000271201	0.00141596	0.437218	0.380177	0.427263	0	0	0	CALM2P3	processed_pseudogene
ENSG00000241431	5.3998	1.95514	0.530358	3.68646	0.000227395	0.00121051	0.432999	0.593001	0.476033	0	0	0	RP11-17A4.1	transcribed_processed_pseudogene
ENSG00000242960	3.55807	1.95508	0.539881	3.62131	0.000293117	0.00151935	0.31727	0.124145	0.610404	0	0	0	FTH1P23	processed_pseudogene
ENSG00000255387	4.72217	1.95499	0.53329	3.6659	0.000246469	0.00130072	0.0753014	0.0785729	0.179368	0	0	0	RP11-23F23.3	processed_pseudogene
ENSG00000236565	100.385	1.95042	0.206661	9.43779	3.80711e-21	1.35268e-19	5.02757	3.81154	4.74997	0.84843	1.09695	1.38239	HNRNPA3P5	processed_pseudogene
ENSG00000223722	4.20078	1.94995	0.538927	3.61821	0.000296648	0.00153668	0.651114	0.16985	0.954433	0.0703226	0	0	RP11-467L13.5	processed_pseudogene
ENSG00000213383	3.90676	1.94302	0.535011	3.63174	0.000281522	0.00146421	0.225645	0.196206	0.192944	0	0	0	AC104297.1	processed_pseudogene
ENSG00000225026	4.2287	1.94261	0.534324	3.63563	0.0002773	0.00144379	0.882115	0.502058	0.617136	0	0	0	AC091492.2	processed_pseudogene
ENSG00000257675	2.93632	1.9426	0.539488	3.60081	0.000317222	0.00163321	0.112934	0.17676	0.106421	0	0	0	RP11-641A6.9	processed_pseudogene
ENSG00000220848	29.9978	1.94244	0.336467	5.77303	7.78564e-09	8.69438e-08	2.08639	2.07808	2.76293	0.307279	0.753478	0.41722	RPS18P9	processed_pseudogene
ENSG00000227288	109.692	1.94215	0.199241	9.74777	1.88564e-22	7.3282e-21	2.40912	2.18088	2.24769	0.691974	0.639587	0.324643	RP5-837I24.1	processed_pseudogene
ENSG00000259531	5.54837	1.94158	0.528407	3.67441	0.0002384	0.00126195	0.167572	0.0874262	0.107465	0	0	0	RP11-295H24.3	processed_pseudogene
ENSG00000258469	4.05552	1.94135	0.539956	3.59538	0.000323918	0.00166558	0.519341	0.232244	0.285478	0	0	0	CHMP4BP1	processed_pseudogene
ENSG00000249353	925.078	1.93853	0.0955318	20.292	1.51346e-91	6.1661e-89	46.8308	42.2841	43.5398	10.4564	10.0222	13.4884	NPM1P27	processed_pseudogene
ENSG00000215035	5.8387	1.936	0.529706	3.65485	0.000257335	0.00135082	0.0825442	0.193793	0.294931	0	0	0	FDPSP5	processed_pseudogene
ENSG00000237868	6.72242	1.93476	0.53016	3.64939	0.000262862	0.00137713	0.500909	1.0691	0.150189	0	0	0.0667784	AC097533.1	processed_pseudogene
ENSG00000229251	5.98491	1.93303	0.520676	3.71254	0.000205187	0.00110383	0.252298	0.143596	0.453883	0.0297263	0	0.033635	HNRNPA1P8	processed_pseudogene
ENSG00000182625	3.29692	1.93088	0.538746	3.58403	0.000338339	0.00173136	0.948361	0.659709	0.926769	0	0	0	RP11-123C21.1	processed_pseudogene
ENSG00000249855	60.6776	1.93056	0.263615	7.32341	2.41747e-13	4.48368e-12	1.51518	1.58101	1.19727	0.265923	0.455992	0.277744	EEF1A1P19	processed_pseudogene
ENSG00000271268	4.6792	1.92526	0.529245	3.63774	0.000275036	0.00143323	0.598228	0.360126	0.404728	0	0.0664748	0	AC015849.14	processed_pseudogene
ENSG00000265182	4.04431	1.92469	0.537347	3.58184	0.000341177	0.00174405	0.112178	0.0390171	0.164435	0	0	0	SRP72P1	processed_pseudogene
ENSG00000154162	225.186	1.9229	0.206041	9.33264	1.03264e-20	3.56538e-19	0.41862	0.477039	0.561151	0.0951841	0.122005	0.134625	CDH12	protein_coding
ENSG00000232134	7.19116	1.92272	0.518314	3.70956	0.000207618	0.00111519	0.61839	0.439948	0.741654	0	0.0812089	0	RPS15AP12	processed_pseudogene
ENSG00000260326	4.47678	1.92181	0.534716	3.59408	0.000325538	0.00167251	0.291538	0.207411	0.174825	0	0	0	RP11-467J12.1	processed_pseudogene
ENSG00000255500	4.87277	1.92167	0.536192	3.58391	0.000338488	0.00173176	0.078391	0.306738	0.172364	0	0	0	RP11-347H15.2	processed_pseudogene
ENSG00000228532	216.819	1.92116	0.143933	13.3477	1.2222e-40	1.20958e-38	8.70354	8.4011	7.78179	2.10637	2.1315	2.1011	SUMO2	protein_coding
ENSG00000153714	56.4866	1.91627	0.379064	5.05527	4.2979e-07	3.77108e-06	0.276235	0.176144	0.326184	0.0397791	0.0591165	0.0300064	LURAP1L	protein_coding
ENSG00000242140	5.57577	1.91256	0.520921	3.6715	0.000241135	0.00127505	0.84983	1.03454	0.934291	0.12238	0	0	RP11-262M14.2	processed_pseudogene
ENSG00000213184	4.79383	1.9092	0.533247	3.58032	0.000343174	0.00175353	0.170409	0.133359	0.234181	0	0	0	RP11-335F8.2	processed_pseudogene
ENSG00000265545	2.72634	1.90754	0.539191	3.53778	0.000403508	0.00202375	0.666752	0.894496	0.628301	0	0	0	RP11-183C12.1	processed_pseudogene
ENSG00000241293	15.4343	1.90642	0.409921	4.65069	3.30831e-06	2.51623e-05	0.338394	0.375164	0.449531	0.0913694	0.0814714	0.0413534	PPATP1	processed_pseudogene
ENSG00000148704	17.9639	1.90442	0.38681	4.92339	8.50567e-07	7.10356e-06	0.188427	0.141562	0.21544	0.0683786	0.0217754	0.027632	VAX1	protein_coding
ENSG00000224962	4.99504	1.90307	0.534572	3.55998	0.000370884	0.00187358	0.497619	0.259619	0.319127	0	0	0	PSAT1P4	processed_pseudogene
ENSG00000039600	28.9721	1.90139	0.310946	6.11485	9.66455e-10	1.2103e-08	0.527869	0.403266	0.400705	0.114023	0.118012	0.0829391	SOX30	protein_coding
ENSG00000220412	5.40138	1.89856	0.530313	3.58008	0.000343493	0.00175442	0.085827	0.153524	0.0808774	0	0	0	RP11-95M15.2	processed_pseudogene
ENSG00000253606	4.55499	1.8985	0.532665	3.56415	0.000365043	0.00184866	0.0865077	0.0773709	0.135865	0	0	0	AFG3L2P1	processed_pseudogene
ENSG00000232267	4.48012	1.89679	0.535228	3.54389	0.000394272	0.00198076	0.156174	0.190119	0.0953864	0	0	0	ACTR3P2	processed_pseudogene
ENSG00000232362	5.08616	1.89239	0.529308	3.57522	0.000349937	0.00178324	0.70136	0.548873	0.462639	0	0	0	ATP5LP2	processed_pseudogene
ENSG00000234819	3.8939	1.89163	0.539735	3.50475	0.000457037	0.00226343	0.733187	0.86067	0.806055	0	0	0	RP11-336N8.4	processed_pseudogene
ENSG00000232742	8.62133	1.88879	0.51272	3.68386	0.000229725	0.00122105	0.376724	0.471709	0.372748	0.048825	0	0	RHOQP2	processed_pseudogene
ENSG00000228797	13.0527	1.88611	0.429655	4.38984	1.13435e-05	7.85949e-05	0.863854	1.01406	1.66199	0.223918	0.187183	0.253361	FAM207BP	processed_pseudogene
ENSG00000126752	7.90124	1.8858	0.473211	3.98512	6.7446e-05	0.0004038	0.420114	0.341925	0.424918	0.0435588	0.0728253	0.123216	SSX1	protein_coding
ENSG00000127831	114.056	1.88293	0.192352	9.78894	1.25602e-22	4.92043e-21	1.04964	0.947235	1.01188	0.285965	0.2049	0.29121	VIL1	protein_coding
ENSG00000159708	14.7194	1.87602	0.395714	4.74084	2.1283e-06	1.66751e-05	0.27693	0.203973	0.208938	0.0633376	0.0627515	0.0318515	LRRC36	protein_coding
ENSG00000271711	3.56175	1.87564	0.537428	3.49003	0.000482975	0.00237983	0.318686	0.221688	0.272502	0	0	0	RP11-392O18.2	processed_pseudogene
ENSG00000238041	3.93939	1.86927	0.537276	3.47916	0.000502988	0.00246998	0.673739	0.790886	0.555524	0	0	0	RP11-59K5.1	processed_pseudogene
ENSG00000213613	7.27906	1.86811	0.499093	3.74301	0.000181827	0.000987943	0.500474	0.522217	0.596065	0.108106	0	0.0611603	RP11-380G5.3	processed_pseudogene
ENSG00000184363	37.9025	1.86778	0.284468	6.56586	5.17337e-11	7.50968e-10	0.518381	0.712188	0.601561	0.134369	0.199688	0.126697	PKP3	protein_coding
ENSG00000226650	22.2815	1.86721	0.382974	4.87555	1.08503e-06	8.92695e-06	0.204272	0.116971	0.186232	0.0193716	0.0287886	0.0584502	KIF4B	protein_coding
ENSG00000249193	3.17492	1.8655	0.539144	3.46012	0.000539926	0.00263468	0.101453	0.0595464	0.125477	0	0	0	HSPD1P5	processed_pseudogene
ENSG00000231579	10.8302	1.86519	0.472714	3.94571	7.95636e-05	0.000467083	0.618302	0.483873	0.641988	0.0445192	0.198482	0	RPL7P21	processed_pseudogene
ENSG00000228348	2.39872	1.86501	0.536978	3.47315	0.000514379	0.00252085	0.235554	0.368682	0.414344	0	0	0	EFCAB14P1	processed_pseudogene
ENSG00000238000	7.55284	1.86071	0.522047	3.56426	0.000364887	0.00184864	0.242359	0.237083	0.299752	0	0	0	RP11-274E7.2	processed_pseudogene
ENSG00000188459	41.7774	1.86062	0.296151	6.28268	3.32793e-10	4.41646e-09	1.22639	0.799797	0.930956	0.283832	0.168723	0.256923	WASF4P	processed_pseudogene
ENSG00000217094	18.0011	1.85705	0.398248	4.66305	3.1156e-06	2.37928e-05	1.54228	1.10351	1.30801	0.342663	0.190964	0.25848	PPIAP31	processed_pseudogene
ENSG00000220695	3.42613	1.85543	0.539759	3.43752	0.00058707	0.00284008	0.168435	0.131814	0.37035	0	0	0	RP1-121G13.3	processed_pseudogene
ENSG00000074410	64.2148	1.85375	0.241323	7.68162	1.57095e-14	3.3335e-13	0.265458	0.345461	0.337748	0.0734478	0.0861728	0.0787315	CA12	protein_coding
ENSG00000249489	4.93864	1.85327	0.52863	3.50581	0.000455228	0.00225493	0.20873	0.130679	0.252423	0	0.0301522	0	GAPDHP70	processed_pseudogene
ENSG00000230202	1018.79	1.84216	0.0756971	24.3359	8.17183e-131	8.68524e-128	70.867	70.1525	77.1513	19.085	20.6737	20.1774	RP11-632C17__A.1	processed_pseudogene
ENSG00000277998	164.546	1.84051	0.406792	4.52444	6.05549e-06	4.42002e-05	17.5054	19.1358	18.4815	1.80062	2.30799	7.43643	RP11-452N17.1	unprocessed_pseudogene
ENSG00000213939	17.2602	1.83822	0.425415	4.32101	1.55318e-05	0.000104969	1.35649	0.934177	1.19304	0.0703226	0.235142	0.318277	RP11-314A20.1	processed_pseudogene
ENSG00000259856	26.0647	1.83743	0.344826	5.32856	9.8995e-08	9.61817e-07	1.48131	2.14461	1.79139	0.623949	0.320975	0.271535	RAB43P1	processed_pseudogene
ENSG00000256385	2.50186	1.83308	0.536861	3.41445	0.000639114	0.00306156	0.523876	0.0745413	0.471225	0	0	0	UBE2NP1	processed_pseudogene
ENSG00000249064	2.58516	1.83227	0.539032	3.39918	0.000675886	0.00322193	0.0853377	0.106854	0.168874	0	0	0	KRT18P25	processed_pseudogene
ENSG00000270983	6.80654	1.83219	0.522562	3.50617	0.00045461	0.00225323	0.582525	0.810443	0.569261	0.0838863	0	0	RP11-137J7.3	processed_pseudogene
ENSG00000225226	21.7648	1.82892	0.355763	5.14084	2.73519e-07	2.48834e-06	1.93172	1.80568	1.15034	0.382493	0.348809	0.472131	AC007250.4	lincRNA
ENSG00000239559	80.4165	1.82849	0.468675	3.90139	9.56422e-05	0.00055206	8.66412	8.44577	8.94033	2.46252	1.86639	0.111452	RPL37P2	processed_pseudogene
ENSG00000243964	30.1561	1.82637	0.342819	5.32752	9.95636e-08	9.66574e-07	1.81769	2.11551	2.35702	0.604053	0.673271	0.136696	RP11-16F15.1	processed_pseudogene
ENSG00000213539	4.10243	1.8228	0.537543	3.39099	0.000696409	0.00331136	0.195919	0.170359	0.143594	0	0	0	YBX1P6	processed_pseudogene
ENSG00000125285	29.3197	1.81378	0.37492	4.83778	1.31297e-06	1.06665e-05	0.581033	0.540733	0.725101	0.16282	0.113424	0.161201	SOX21	protein_coding
ENSG00000255014	5.08038	1.8107	0.535579	3.38083	0.000722682	0.00342231	0.155802	0.243857	0.556682	0	0	0	ARL6IP1P3	processed_pseudogene
ENSG00000235454	26.5548	1.81023	0.350305	5.16758	2.37142e-07	2.17766e-06	1.0049	1.01772	0.736517	0.102149	0.170781	0.375636	RP11-678B3.2	processed_pseudogene
ENSG00000214812	5.70743	1.8069	0.528859	3.4166	0.000634095	0.00304109	0.430764	0.306463	0.172209	0	0	0	RP5-1053E7.3	processed_pseudogene
ENSG00000225200	242.703	1.80689	0.17759	10.1745	2.57723e-24	1.13107e-22	12.3847	13.6669	12.4299	4.73416	3.61827	2.04063	AB019441.29	processed_pseudogene
ENSG00000231458	4.81852	1.80445	0.532326	3.38975	0.00069956	0.00332311	0.248495	0.432151	0.121418	0	0.0398849	0	RNASEH1P2	processed_pseudogene
ENSG00000235776	21.6003	1.80431	0.392018	4.60262	4.17209e-06	3.1141e-05	0.953097	0.681946	1.01788	0.317637	0.196686	0.0399337	AC000089.3	processed_pseudogene
ENSG00000008196	1.89626	1.80129	0.518086	3.47681	0.000507414	0.00248971	0.0177365	0.0444169	0.0116995	0	0	0	TFAP2B	protein_coding
ENSG00000266648	6.90754	1.80101	0.517414	3.4808	0.000499919	0.00245737	0.241465	0.419925	0.265463	0.0347721	0.0387565	0	RP11-112H10.6	processed_pseudogene
ENSG00000188985	151.094	1.79971	0.172784	10.416	2.09645e-25	9.81759e-24	8.58445	7.93952	8.96574	2.17459	2.14194	2.68941	DHFRP1	processed_pseudogene
ENSG00000251076	3.79396	1.79737	0.538864	3.33548	0.000851522	0.0039528	0.521532	0.240084	0.303546	0	0.0443166	0.0899771	RP11-526F3.1	antisense
ENSG00000224680	11.252	1.79304	0.452557	3.96203	7.43148e-05	0.000439754	0.883245	0.54095	0.928808	0.0497706	0.166421	0.22526	PLA2G12AP1	processed_pseudogene
ENSG00000180138	5.14402	1.78734	0.532831	3.35443	0.000795299	0.00371865	0.0634606	0.0425685	0.0996681	0	0	0	CSNK1A1L	protein_coding
ENSG00000213601	7.66207	1.78428	0.471968	3.78052	0.000156501	0.000861441	0.742547	0.774807	0.612259	0.200494	0.134081	0.136114	KRT18P19	processed_pseudogene
ENSG00000230832	11.2991	1.78425	0.453072	3.9381	8.2128e-05	0.000480292	0.404257	0.30261	0.270525	0.0683393	0.0761702	0.0257751	RP11-325P15.2	processed_pseudogene
ENSG00000223427	3.95491	1.77922	0.537498	3.31018	0.000932345	0.00428164	0.154042	0.192881	0.338703	0	0	0	AC016716.1	processed_pseudogene
ENSG00000197258	321.252	1.77845	0.126293	14.082	4.90307e-45	5.79012e-43	5.87071	5.88297	5.43095	1.82485	1.72369	1.29487	EIF4BP6	processed_pseudogene
ENSG00000120729	15.3898	1.77785	0.381861	4.65576	3.22788e-06	2.46042e-05	0.301587	0.389429	0.281827	0.0879458	0.0762404	0.0773965	MYOT	protein_coding
ENSG00000260389	5.28778	1.77694	0.532805	3.33506	0.000852811	0.00395728	0.0660534	0.0344616	0.0645495	0	0	0	WBP11P1	transcribed_processed_pseudogene
ENSG00000139329	139.983	1.77685	0.381748	4.6545	3.24765e-06	2.47317e-05	3.15437	2.41749	3.2606	0.469908	0.513279	1.16973	LUM	protein_coding
ENSG00000163216	2.27919	1.77574	0.536129	3.31215	0.000925804	0.00425673	0.123816	0.226092	0.136122	0	0	0.0302619	SPRR2D	protein_coding
ENSG00000248485	30.4579	1.7741	0.316031	5.61368	1.98068e-08	2.10512e-07	1.21009	0.887063	1.49876	0.277932	0.376162	0.292015	PCP4L1	protein_coding
ENSG00000182389	50.5125	1.76889	0.243026	7.27858	3.3735e-13	6.17065e-12	0.216726	0.241218	0.210027	0.0457741	0.0649337	0.0753352	CACNB4	protein_coding
ENSG00000224437	3.52223	1.76887	0.538969	3.28196	0.00103089	0.0046797	0.47512	0.202811	0.237427	0	0	0	PIGUP1	processed_pseudogene
ENSG00000178568	3427.43	1.76694	0.112681	15.681	2.04155e-55	3.59033e-53	16.8194	14.7119	16.5392	4.39577	3.83974	5.56816	ERBB4	protein_coding
ENSG00000237307	4.55049	1.7643	0.537438	3.28279	0.00102784	0.00466845	0.073305	0.089238	0.071636	0	0	0.0119443	SRRM1P3	processed_pseudogene
ENSG00000224003	5.25345	1.76272	0.527951	3.33879	0.000841454	0.00391052	0.133982	0.188734	0.117839	0.0347293	0	0	CTA-407F11.6	processed_pseudogene
ENSG00000267809	130.521	1.75987	0.171476	10.2631	1.03334e-24	4.65194e-23	5.33884	5.23203	6.21316	1.34024	1.66751	1.76333	NDUFV2P1	processed_pseudogene
ENSG00000258759	5.82097	1.75924	0.523218	3.36235	0.000772818	0.0036281	0.431927	0.281683	0.237427	0	0.0519952	0	RP11-1012A1.7	processed_pseudogene
ENSG00000213104	3.18443	1.75795	0.540028	3.2553	0.00113274	0.005091	0.277382	0.118404	0.138614	0	0	0	NPM1P46	processed_pseudogene
ENSG00000239455	4.96831	1.74487	0.535466	3.25859	0.00111966	0.00503959	0.110535	0.134561	0.040507	0	0	0	RP11-561O4.1	processed_pseudogene
ENSG00000228196	11.9599	1.74365	0.467963	3.72605	0.000194501	0.00104981	0.22382	0.445857	0.514499	0.026371	0.0587856	0.119354	PTPN2P1	processed_pseudogene
ENSG00000217325	6.28328	1.74344	0.507785	3.43342	0.000596013	0.00287879	0.362331	0.189036	0.398341	0.0313064	0.0697875	0.0354229	PRELID1P1	transcribed_processed_pseudogene
ENSG00000240087	8.10956	1.74128	0.48915	3.55981	0.000371123	0.0018744	0.319324	0.269121	0.378065	0.0636704	0.0354832	0.0360212	RP11-254B13.1	processed_pseudogene
ENSG00000254612	184.701	1.73818	0.177128	9.81313	9.88578e-23	3.904e-21	9.5833	10.4444	10.3418	3.00984	3.94925	1.72436	RP11-676M6.1	processed_pseudogene
ENSG00000230435	11.1755	1.73322	0.45025	3.84946	0.000118377	0.000669533	0.968575	1.03087	0.85187	0.301275	0.111933	0.170445	AC004160.4	antisense
ENSG00000244119	11.7494	1.73313	0.453711	3.81991	0.0001335	0.000746602	0.939141	0.426749	0.899255	0.11779	0.0437626	0.310983	PDCL3P4	processed_pseudogene
ENSG00000227040	2.88113	1.73269	0.538993	3.21468	0.0013059	0.00576637	0.115409	0.421481	0.338344	0	0	0	RP11-533F5.2	processed_pseudogene
ENSG00000217769	5.23603	1.72963	0.526321	3.28626	0.00101526	0.00461559	0.71751	0.561512	0.552174	0	0.103648	0	RP11-76H14.2	processed_pseudogene
ENSG00000176387	386.114	1.72901	0.101574	17.0222	5.62028e-65	1.32104e-62	8.27138	8.38816	7.78413	2.69587	2.34492	2.17712	HSD11B2	protein_coding
ENSG00000174912	12.7816	1.72712	0.437328	3.94925	7.8396e-05	0.000461225	0.375714	0.522717	0.436003	0.081157	0.0904567	0.0918283	METTL15P1	processed_pseudogene
ENSG00000213735	3.97113	1.72607	0.53538	3.22401	0.00126407	0.00560498	0.313846	0.429819	0.258778	0	0.056671	0	ANAPC10P1	processed_pseudogene
ENSG00000213051	4.08399	1.7259	0.536066	3.21957	0.00128382	0.00568119	0.195407	0.114692	0.187974	0	0	0	RPL5P5	processed_pseudogene
ENSG00000223803	53.4589	1.72387	0.283635	6.07779	1.21854e-09	1.50974e-08	4.36246	5.78482	4.26314	0.942323	2.1006	0.799671	RPS20P14	processed_pseudogene
[truncated: 2,136 more rows]

## Sheet: RNA-seq Day 3 Patient A
Genes significantly differentially expressed between H9 and Patient A at day 3 in RNA-seq
[truncated: 6,978 more rows]

[truncated: 4 more sheets: ChIP-seq Day 3, Triple overlap, RNA-seq Day 12 GATA6 Het, RNA-seq Day 12 Patient A]
